# Supplementary material for: 1-(4-Methyl­benz­yl)-2-(4-methyl­phen­yl)-1H-benzimidazole
Source: Acta Crystallogr Sect E Struct Rep Online. 2011 Nov 30;67(Pt 12):o3519. doi: 10.1107/S160053681105077X (PMC3239139; doi:10.1107/S160053681105077X)
Supplement: Supplementary file 1 [file e-67-o3519-sup1.cif]

##############################################################################
#                                                                            #
# This CIF contains the data in a paper accepted for publication in          #
# Acta Crystallographica Section E. It conforms to the requirements of       #
# Notes for Authors for Acta Crystallographica Section E, and has been       #
# peer reviewed under the auspices of the IUCr Commission on Journals.       #
#                                                                            #
# Full details of the Crystallographic Information File format               #
# are given in the paper "The Crystallographic Information File (CIF):       #
# a New Standard Archive File for Crystallography" by S. R. Hall, F. H.      #
# Allen and I. D. Brown [Acta Cryst. (1991), A47, 655-685].                  #
#                                                                            #
# The current version of the core CIF dictionary is obtainable from          #
# ftp://ftp.iucr.org/pub/cif_core.dic.                                       #
#                                                                            #
# Software is freely available for graphical display of the structure(s)     #
# in this CIF. For information consult the CIF software page                 #
# http://www.iucr.org/resources/cif/software.                                #
#                                                                            #
# This file may be used for bona fide research purposes within the           #
# scientific community so long as proper attribution is given to the journal # 
# article from which it was obtained.                                        #
#                                                                            #
##############################################################################
data_global
_audit_creation_method     'PLATON <TABLE ACC> option'
_journal_date_recd_electronic     2011-11-25
_journal_date_accepted     2011-11-25
_journal_name_full     'Acta Crystallographica, Section E'
_journal_year     2011
_journal_volume     67
_journal_issue     12
_journal_page_first     o3519
_journal_page_last     o3519
_journal_paper_category     QO
_journal_paper_doi     10.1107/S160053681105077X
_journal_coeditor_code     TK5028
_publ_contact_author_name     'Dr A. Thiruvalluvar'
_publ_contact_author_address
;
Associate Professor of Physics,
PG Research Department of Physics,
Rajah Serfoji Government College (Autonomous),
Thanjavur 613 005,
Tamilnadu,
India
;
_publ_contact_author_email     'thiruvalluvar.a@gmail.com'
_publ_contact_author_fax     'none'
_publ_contact_author_phone     '            +91 4362 255490      '
_publ_section_title
;
1-(4-Methylbenzyl)-2-(4-methylphenyl)-1<i>H</i>-benzimidazole
;
loop_
    _publ_author_name
    _publ_author_footnote
    _publ_author_address
    'Rosepriya, S.' ?
;
PG Research Department of Physics
Rajah Serfoji Government College (Autonomous)
Thanjavur 613 005
Tamilnadu
India
;
    'Thiruvalluvar, A.' ?
;
PG Research Department of Physics
Rajah Serfoji Government College (Autonomous)
Thanjavur 613 005
Tamilnadu
India
;
    'Jayamoorthy, K.' ?
;
Department of Chemistry
Annamalai University
Annamalai Nagar 608 002
Tamilnadu
India
;
    'Jayabharathi, J.' ?
;
Department of Chemistry
Annamalai University
Annamalai Nagar 608 002
Tamilnadu
India
;
    'Linden, Anthony' ?
;
Institute of Organic Chemistry
University of Z\"urich
Winterthurerstrasse 190
CH-8057 Z\"urich
Switzerland
;
data_I
_chemical_name_systematic
;
1-(4-Methylbenzyl)-2-(4-methylphenyl)-1<i>H</i>-benzimidazole
;
_chemical_name_common     benzimidazole
_chemical_formula_moiety     'C22 H20 N2'
_chemical_formula_sum     'C22 H20 N2'
_chemical_formula_structural     'C22 H20 N2'
_chemical_formula_iupac     'C22 H20 N2'
_chemical_formula_weight     312.40
_chemical_melting_point     387
_symmetry_cell_setting     triclinic
_symmetry_space_group_name_H-M     'P -1'
_symmetry_space_group_name_Hall     '-P 1'
loop_
    _symmetry_equiv_pos_site_id
    _symmetry_equiv_pos_as_xyz
    1 x,y,z
    2 -x,-y,-z
_cell_length_a     9.6610(2)
_cell_length_b     10.2900(2)
_cell_length_c     17.7271(3)
_cell_angle_alpha     84.437(2)
_cell_angle_beta     81.536(2)
_cell_angle_gamma     76.165(2)
_cell_volume     1689.02(6)
_cell_formula_units_Z     4
_cell_measurement_reflns_used     25997
_cell_measurement_theta_min     2.5231
_cell_measurement_theta_max     76.4619
_cell_measurement_temperature     160.0(10)
_cell_special_details     ?
_exptl_crystal_description     'prism'
_exptl_crystal_colour     'colourless'
_exptl_crystal_size_max     0.40
_exptl_crystal_size_mid     0.40
_exptl_crystal_size_min     0.30
_exptl_crystal_size_rad     ?
_exptl_crystal_density_diffrn     1.229
_exptl_crystal_density_meas     ?
_exptl_crystal_density_method     'Not Measured'
_exptl_crystal_F_000     664
_exptl_absorpt_coefficient_mu     0.553
_exptl_absorpt_correction_type     multi-scan
_exptl_absorpt_process_details
;
(CrysAlis PRO; Agilent, 2011)
;
_exptl_absorpt_correction_T_min     0.33351
_exptl_absorpt_correction_T_max     1.00000
_exptl_special_details
;
Solvent used: acetonitrile Cooling Device: Oxford Instruments Cryojet XL Crystal
mount: on a glass fibre Frames collected: 3725 Seconds exposure per frame: 1.5
Degrees rotation per frame: 1.0 Crystal-detector distance (mm): 55.0
;
_diffrn_ambient_temperature     160.0(10)
_diffrn_radiation_type     'Cu K\a'
_diffrn_radiation_wavelength     1.54184
_diffrn_radiation_source     'SuperNova (Cu) X-ray Source'
_diffrn_radiation_monochromator     'mirror'
_diffrn_measurement_device_type     'Agilent SuperNova dual radiation CCD'
_diffrn_measurement_method     '\w scans'
_diffrn_detector_area_resol_mean     10.3801
_diffrn_reflns_number     35399
_diffrn_reflns_av_R_equivalents     0.0216
_diffrn_reflns_av_sigmaI/netI     0.0132
_diffrn_reflns_theta_min     2.53
_diffrn_reflns_theta_max     76.66
_diffrn_reflns_theta_full     67.50
_diffrn_measured_fraction_theta_max     0.983
_diffrn_measured_fraction_theta_full     0.999
_diffrn_reflns_limit_h_min     -12
_diffrn_reflns_limit_h_max     12
_diffrn_reflns_limit_k_min     -12
_diffrn_reflns_limit_k_max     12
_diffrn_reflns_limit_l_min     -22
_diffrn_reflns_limit_l_max     22
_diffrn_standards_number     0
_diffrn_standards_interval_count     ?
_diffrn_standards_interval_time     ?
_diffrn_standards_decay_%     0
_refine_special_details
;
Refinement of <i>F</i>^2^ against ALL reflections. The weighted <i>R</i>-factor
<i>wR</i> and goodness of fit <i>S</i> are based on <i>F</i>^2^, conventional
<i>R</i>-factors <i>R</i> are based on <i>F</i>, with <i>F</i> set to zero for
negative <i>F</i>^2^. The threshold expression of <i>F</i>^2^ >
2\s(<i>F</i>^2^) is used only for calculating <i>R</i>-factors(gt) <i>etc</i>.
and is not relevant to the choice of reflections for refinement.
<i>R</i>-factors based on <i>F</i>^2^ are statistically about twice as large
as those based on <i>F</i>, and <i>R</i>- factors based on ALL data will be
even larger.
;
_reflns_number_total     6985
_reflns_number_gt     6452
_reflns_threshold_expression     I>2\s(I)
_refine_ls_structure_factor_coef     Fsqd
_refine_ls_matrix_type     full
_refine_ls_R_factor_all     0.0419
_refine_ls_R_factor_gt     0.0394
_refine_ls_wR_factor_gt     0.1017
_refine_ls_wR_factor_ref     0.1042
_refine_ls_goodness_of_fit_ref     1.038
_refine_ls_restrained_S_all     1.038
_refine_ls_number_reflns     6985
_refine_ls_number_parameters     433
_refine_ls_number_restraints     0
_refine_ls_hydrogen_treatment     constr
_refine_ls_weighting_scheme     calc
_refine_ls_weighting_details
         'calc w=1/[\s^2^(Fo^2^)+(0.0544P)^2^+0.4504P] where P=(Fo^2^+2Fc^2^)/3'
_atom_sites_solution_hydrogens     geom
_atom_sites_solution_primary     direct
_atom_sites_solution_secondary     difmap
_refine_ls_shift/su_max     0.001
_refine_ls_shift/su_max_lt     0.001
_refine_ls_shift/su_mean     0.001
_refine_diff_density_max     0.243
_refine_diff_density_min     -0.244
_refine_ls_extinction_method     none
_refine_ls_extinction_coef     ?
loop_
    _atom_type_symbol
    _atom_type_description
    _atom_type_scat_dispersion_real
    _atom_type_scat_dispersion_imag
    _atom_type_scat_source
    C C 0.0181 0.0091 ' International Tables Vol C Tables 4.2.6.8 and 6.1.1.4'
    H H 0.0000 0.0000 ' International Tables Vol C Tables 4.2.6.8 and 6.1.1.4'
    N N 0.0311 0.0180 ' International Tables Vol C Tables 4.2.6.8 and 6.1.1.4'
_computing_data_collection     'CrysAlis PRO (Agilent, 2011)'
_computing_cell_refinement     'CrysAlis PRO (Agilent, 2011)'
_computing_data_reduction     'CrysAlis PRO (Agilent, 2011)'
_computing_structure_solution     'SIR2002 (Burla <i>et al.</i>, 2003)'
_computing_structure_refinement     'SHELXL97 (Sheldrick, 2008)'
_computing_molecular_graphics
                              'ORTEP-3 (Farrugia, 1997) and PLATON (Spek, 2009)'
_computing_publication_material     'PLATON (Spek, 2009)'
loop_
    _atom_site_type_symbol
    _atom_site_label
    _atom_site_fract_x
    _atom_site_fract_y
    _atom_site_fract_z
    _atom_site_U_iso_or_equiv
    _atom_site_thermal_displace_type
    _atom_site_calc_flag
    _atom_site_refinement_flags
    _atom_site_occupancy
    _atom_site_disorder_assembly
    _atom_site_disorder_group
    N N1A 0.17782(9) 0.07464(9) 0.17284(5) 0.0258(2) Uani d . 1.000 . .
    N N3A 0.11848(10) 0.12975(10) 0.05390(5) 0.0313(3) Uani d . 1.000 . .
    C C1A 0.23768(12) -0.00490(11) 0.23769(6) 0.0278(3) Uani d . 1.000 . .
    C C2A 0.20382(11) 0.04548(11) 0.09708(6) 0.0265(3) Uani d . 1.000 . .
    C C4A -0.07923(13) 0.33184(13) 0.08922(8) 0.0385(4) Uani d . 1.000 . .
    C C5A -0.15188(14) 0.40425(13) 0.15045(8) 0.0433(4) Uani d . 1.000 . .
    C C6A -0.11739(13) 0.36796(13) 0.22462(8) 0.0413(4) Uani d . 1.000 . .
    C C7A -0.00821(13) 0.25845(12) 0.24028(7) 0.0341(3) Uani d . 1.000 . .
    C C8A 0.06509(11) 0.18663(11) 0.17816(6) 0.0277(3) Uani d . 1.000 . .
    C C9A 0.03057(12) 0.22019(11) 0.10368(6) 0.0300(3) Uani d . 1.000 . .
    C C11A 0.34368(11) 0.05174(10) 0.27180(6) 0.0259(3) Uani d . 1.000 . .
    C C12A 0.38464(12) 0.16932(11) 0.24341(7) 0.0308(3) Uani d . 1.000 . .
    C C13A 0.48171(13) 0.21645(12) 0.27803(8) 0.0366(3) Uani d . 1.000 . .
    C C14A 0.53995(12) 0.14807(13) 0.34140(7) 0.0379(4) Uani d . 1.000 . .
    C C15A 0.49994(13) 0.02944(14) 0.36885(7) 0.0396(4) Uani d . 1.000 . .
    C C16A 0.40354(12) -0.01825(12) 0.33482(6) 0.0332(3) Uani d . 1.000 . .
    C C17A 0.64496(16) 0.19937(17) 0.37904(10) 0.0555(5) Uani d . 1.000 . .
    C C21A 0.31787(11) -0.06692(10) 0.06723(6) 0.0266(3) Uani d . 1.000 . .
    C C22A 0.45759(12) -0.09031(11) 0.08560(6) 0.0295(3) Uani d . 1.000 . .
    C C23A 0.56465(12) -0.19164(11) 0.05268(6) 0.0323(3) Uani d . 1.000 . .
    C C24A 0.53536(13) -0.27228(11) 0.00121(6) 0.0333(3) Uani d . 1.000 . .
    C C25A 0.39579(14) -0.24779(12) -0.01692(7) 0.0366(4) Uani d . 1.000 . .
    C C26A 0.28790(13) -0.14689(12) 0.01542(6) 0.0326(3) Uani d . 1.000 . .
    C C27A 0.65289(15) -0.38163(13) -0.03458(8) 0.0459(4) Uani d . 1.000 . .
    N N1B 0.28153(9) 0.52401(8) 0.31320(5) 0.0240(2) Uani d . 1.000 . .
    N N3B 0.36907(9) 0.48736(9) 0.42601(5) 0.0270(2) Uani d . 1.000 . .
    C C1B 0.20186(11) 0.51414(10) 0.25124(6) 0.0262(3) Uani d . 1.000 . .
    C C2B 0.27018(11) 0.46821(10) 0.38717(6) 0.0243(3) Uani d . 1.000 . .
    C C4B 0.57378(11) 0.60166(11) 0.38574(7) 0.0303(3) Uani d . 1.000 . .
    C C5B 0.64008(12) 0.66543(11) 0.32349(7) 0.0338(3) Uani d . 1.000 . .
    C C6B 0.58782(12) 0.68624(11) 0.25255(7) 0.0327(3) Uani d . 1.000 . .
    C C7B 0.46635(12) 0.64489(10) 0.24123(6) 0.0287(3) Uani d . 1.000 . .
    C C8B 0.39971(11) 0.58103(10) 0.30426(6) 0.0245(3) Uani d . 1.000 . .
    C C9B 0.45204(11) 0.55791(10) 0.37509(6) 0.0257(3) Uani d . 1.000 . .
    C C11B 0.09642(11) 0.64286(10) 0.23123(6) 0.0249(3) Uani d . 1.000 . .
    C C12B 0.03080(12) 0.73506(11) 0.28513(6) 0.0276(3) Uani d . 1.000 . .
    C C13B -0.07031(12) 0.84915(11) 0.26598(6) 0.0302(3) Uani d . 1.000 . .
    C C14B -0.10865(11) 0.87520(11) 0.19251(7) 0.0312(3) Uani d . 1.000 . .
    C C15B -0.04142(13) 0.78367(14) 0.13860(7) 0.0390(3) Uani d . 1.000 . .
    C C16B 0.05946(13) 0.66918(13) 0.15763(6) 0.0362(3) Uani d . 1.000 . .
    C C17B -0.22118(14) 0.99734(14) 0.17290(8) 0.0441(4) Uani d . 1.000 . .
    C C21B 0.16356(11) 0.39088(10) 0.42095(6) 0.0251(3) Uani d . 1.000 . .
    C C22B 0.01914(11) 0.42600(11) 0.40966(6) 0.0274(3) Uani d . 1.000 . .
    C C23B -0.07622(12) 0.35218(11) 0.44750(6) 0.0296(3) Uani d . 1.000 . .
    C C24B -0.03069(12) 0.24220(11) 0.49708(6) 0.0297(3) Uani d . 1.000 . .
    C C25B 0.11350(13) 0.20777(11) 0.50804(6) 0.0323(3) Uani d . 1.000 . .
    C C26B 0.20959(12) 0.28068(11) 0.47087(6) 0.0297(3) Uani d . 1.000 . .
    C C27B -0.13549(14) 0.16395(13) 0.53886(7) 0.0392(4) Uani d . 1.000 . .
    H H1A 0.28527 -0.09390 0.22172 0.0334 Uiso calc R 1.000 . .
    H H2A 0.15926 -0.01436 0.27725 0.0334 Uiso calc R 1.000 . .
    H H4A -0.10266 0.35662 0.04000 0.0463 Uiso calc R 1.000 . .
    H H5A -0.22547 0.47889 0.14212 0.0520 Uiso calc R 1.000 . .
    H H6A -0.16913 0.41870 0.26450 0.0495 Uiso calc R 1.000 . .
    H H7A 0.01491 0.23418 0.28959 0.0410 Uiso calc R 1.000 . .
    H H12A 0.34691 0.21699 0.20091 0.0369 Uiso calc R 1.000 . .
    H H13A 0.50797 0.29541 0.25823 0.0439 Uiso calc R 1.000 . .
    H H15A 0.53873 -0.01882 0.41093 0.0476 Uiso calc R 1.000 . .
    H H16A 0.37848 -0.09791 0.35426 0.0399 Uiso calc R 1.000 . .
    H H17A 0.67351 0.13929 0.42178 0.0833 Uiso calc PR 0.500 . .
    H H17B 0.60010 0.28688 0.39645 0.0833 Uiso calc PR 0.500 . .
    H H17C 0.72806 0.20461 0.34284 0.0833 Uiso calc PR 0.500 . .
    H H17D 0.66094 0.28123 0.35227 0.0833 Uiso calc PR 0.500 . .
    H H17E 0.73435 0.13364 0.37760 0.0833 Uiso calc PR 0.500 . .
    H H17F 0.60638 0.21590 0.43120 0.0833 Uiso calc PR 0.500 . .
    H H22A 0.47904 -0.03771 0.12008 0.0354 Uiso calc R 1.000 . .
    H H23A 0.65751 -0.20593 0.06519 0.0387 Uiso calc R 1.000 . .
    H H25A 0.37452 -0.30032 -0.05152 0.0439 Uiso calc R 1.000 . .
    H H26A 0.19525 -0.13242 0.00257 0.0391 Uiso calc R 1.000 . .
    H H27A 0.61403 -0.42705 -0.06833 0.0687 Uiso calc PR 0.500 . .
    H H27B 0.69205 -0.44452 0.00477 0.0687 Uiso calc PR 0.500 . .
    H H27C 0.72742 -0.34296 -0.06297 0.0687 Uiso calc PR 0.500 . .
    H H27D 0.74164 -0.38263 -0.01602 0.0687 Uiso calc PR 0.500 . .
    H H27E 0.66362 -0.36517 -0.08913 0.0687 Uiso calc PR 0.500 . .
    H H27F 0.62825 -0.46672 -0.02138 0.0687 Uiso calc PR 0.500 . .
    H H1B 0.14981 0.44386 0.26552 0.0314 Uiso calc R 1.000 . .
    H H2B 0.26958 0.48814 0.20621 0.0314 Uiso calc R 1.000 . .
    H H4B 0.60866 0.58839 0.43274 0.0364 Uiso calc R 1.000 . .
    H H5B 0.72147 0.69531 0.32882 0.0405 Uiso calc R 1.000 . .
    H H6B 0.63593 0.72896 0.21196 0.0392 Uiso calc R 1.000 . .
    H H7B 0.43134 0.65896 0.19425 0.0345 Uiso calc R 1.000 . .
    H H12B 0.05494 0.72013 0.33463 0.0331 Uiso calc R 1.000 . .
    H H13B -0.11339 0.90949 0.30301 0.0362 Uiso calc R 1.000 . .
    H H15B -0.06436 0.79931 0.08887 0.0467 Uiso calc R 1.000 . .
    H H16B 0.10302 0.60912 0.12051 0.0434 Uiso calc R 1.000 . .
    H H17G -0.25532 1.04849 0.21713 0.0662 Uiso calc PR 0.500 . .
    H H17H -0.29984 0.97027 0.15650 0.0662 Uiso calc PR 0.500 . .
    H H17I -0.18031 1.05133 0.13252 0.0662 Uiso calc PR 0.500 . .
    H H17J -0.23499 0.99824 0.12030 0.0662 Uiso calc PR 0.500 . .
    H H17K -0.19047 1.07646 0.18093 0.0662 Uiso calc PR 0.500 . .
    H H17L -0.31000 0.99539 0.20492 0.0662 Uiso calc PR 0.500 . .
    H H22B -0.01350 0.49920 0.37663 0.0329 Uiso calc R 1.000 . .
    H H23B -0.17227 0.37684 0.43950 0.0355 Uiso calc R 1.000 . .
    H H25B 0.14599 0.13436 0.54096 0.0387 Uiso calc R 1.000 . .
    H H26B 0.30546 0.25605 0.47923 0.0356 Uiso calc R 1.000 . .
    H H27G -0.22937 0.20165 0.52425 0.0587 Uiso calc PR 0.500 . .
    H H27H -0.13871 0.16832 0.59296 0.0587 Uiso calc PR 0.500 . .
    H H27I -0.10508 0.07208 0.52595 0.0587 Uiso calc PR 0.500 . .
    H H27J -0.08607 0.09305 0.57119 0.0587 Uiso calc PR 0.500 . .
    H H27K -0.17673 0.12638 0.50249 0.0587 Uiso calc PR 0.500 . .
    H H27L -0.21036 0.22262 0.56949 0.0587 Uiso calc PR 0.500 . .
loop_
    _atom_site_aniso_label
    _atom_site_aniso_U_11
    _atom_site_aniso_U_22
    _atom_site_aniso_U_33
    _atom_site_aniso_U_12
    _atom_site_aniso_U_13
    _atom_site_aniso_U_23
    N1A 0.0259(4) 0.0271(4) 0.0248(4) -0.0055(3) -0.0045(3) -0.0035(3)
    N3A 0.0300(5) 0.0343(5) 0.0282(5) -0.0022(4) -0.0069(4) -0.0039(4)
    C1A 0.0317(5) 0.0283(5) 0.0243(5) -0.0090(4) -0.0038(4) 0.0001(4)
    C2A 0.0260(5) 0.0293(5) 0.0251(5) -0.0072(4) -0.0038(4) -0.0033(4)
    C4A 0.0338(6) 0.0391(6) 0.0412(7) 0.0002(5) -0.0124(5) -0.0050(5)
    C5A 0.0331(6) 0.0379(7) 0.0559(8) 0.0045(5) -0.0106(6) -0.0120(6)
    C6A 0.0345(6) 0.0410(7) 0.0470(7) -0.0024(5) -0.0009(5) -0.0190(6)
    C7A 0.0333(6) 0.0373(6) 0.0333(6) -0.0084(5) -0.0032(5) -0.0104(5)
    C8A 0.0243(5) 0.0285(5) 0.0320(5) -0.0075(4) -0.0041(4) -0.0056(4)
    C9A 0.0261(5) 0.0321(5) 0.0323(6) -0.0051(4) -0.0061(4) -0.0053(4)
    C11A 0.0252(5) 0.0273(5) 0.0240(5) -0.0033(4) -0.0018(4) -0.0044(4)
    C12A 0.0305(5) 0.0253(5) 0.0363(6) -0.0033(4) -0.0089(4) -0.0013(4)
    C13A 0.0309(6) 0.0277(5) 0.0524(7) -0.0045(4) -0.0090(5) -0.0081(5)
    C14A 0.0277(5) 0.0438(7) 0.0427(7) -0.0015(5) -0.0081(5) -0.0173(5)
    C15A 0.0362(6) 0.0523(7) 0.0292(6) -0.0038(5) -0.0108(5) -0.0028(5)
    C16A 0.0340(6) 0.0381(6) 0.0267(5) -0.0081(5) -0.0039(4) 0.0020(4)
    C17A 0.0396(7) 0.0628(9) 0.0697(10) -0.0063(7) -0.0212(7) -0.0238(8)
    C21A 0.0292(5) 0.0266(5) 0.0226(5) -0.0052(4) -0.0022(4) 0.0001(4)
    C22A 0.0310(5) 0.0314(5) 0.0256(5) -0.0059(4) -0.0040(4) -0.0016(4)
    C23A 0.0294(5) 0.0343(6) 0.0293(5) -0.0029(4) -0.0019(4) 0.0030(4)
    C24A 0.0392(6) 0.0271(5) 0.0277(5) -0.0021(4) 0.0030(4) 0.0018(4)
    C25A 0.0443(7) 0.0322(6) 0.0336(6) -0.0081(5) -0.0032(5) -0.0083(5)
    C26A 0.0332(6) 0.0342(6) 0.0310(6) -0.0071(5) -0.0057(4) -0.0048(4)
    C27A 0.0501(8) 0.0354(7) 0.0425(7) 0.0039(5) 0.0038(6) -0.0048(5)
    N1B 0.0249(4) 0.0249(4) 0.0221(4) -0.0056(3) -0.0044(3) 0.0001(3)
    N3B 0.0258(4) 0.0306(4) 0.0252(4) -0.0077(3) -0.0051(3) 0.0012(4)
    C1B 0.0298(5) 0.0281(5) 0.0214(5) -0.0060(4) -0.0056(4) -0.0034(4)
    C2B 0.0251(5) 0.0251(5) 0.0221(5) -0.0044(4) -0.0037(4) -0.0006(4)
    C4B 0.0260(5) 0.0305(5) 0.0348(6) -0.0054(4) -0.0081(4) -0.0002(4)
    C5B 0.0255(5) 0.0310(5) 0.0452(7) -0.0086(4) -0.0042(5) 0.0006(5)
    C6B 0.0300(5) 0.0291(5) 0.0362(6) -0.0077(4) 0.0025(4) 0.0034(4)
    C7B 0.0315(5) 0.0257(5) 0.0264(5) -0.0039(4) -0.0021(4) 0.0014(4)
    C8B 0.0230(5) 0.0221(5) 0.0268(5) -0.0025(4) -0.0025(4) -0.0014(4)
    C9B 0.0245(5) 0.0244(5) 0.0268(5) -0.0035(4) -0.0040(4) 0.0005(4)
    C11B 0.0241(5) 0.0283(5) 0.0233(5) -0.0082(4) -0.0037(4) -0.0003(4)
    C12B 0.0323(5) 0.0291(5) 0.0231(5) -0.0086(4) -0.0070(4) -0.0016(4)
    C13B 0.0311(5) 0.0285(5) 0.0313(5) -0.0068(4) -0.0040(4) -0.0034(4)
    C14B 0.0242(5) 0.0340(6) 0.0351(6) -0.0080(4) -0.0059(4) 0.0058(4)
    C15B 0.0359(6) 0.0531(7) 0.0246(5) -0.0023(5) -0.0095(5) 0.0022(5)
    C16B 0.0356(6) 0.0464(7) 0.0231(5) 0.0000(5) -0.0057(4) -0.0055(5)
    C17B 0.0354(6) 0.0415(7) 0.0522(8) -0.0019(5) -0.0130(6) 0.0073(6)
    C21B 0.0278(5) 0.0273(5) 0.0210(5) -0.0080(4) -0.0017(4) -0.0033(4)
    C22B 0.0293(5) 0.0284(5) 0.0254(5) -0.0071(4) -0.0051(4) -0.0019(4)
    C23B 0.0275(5) 0.0349(6) 0.0287(5) -0.0100(4) -0.0036(4) -0.0067(4)
    C24B 0.0365(6) 0.0326(5) 0.0236(5) -0.0156(4) 0.0003(4) -0.0068(4)
    C25B 0.0392(6) 0.0296(5) 0.0285(5) -0.0104(5) -0.0046(4) 0.0024(4)
    C26B 0.0292(5) 0.0315(5) 0.0283(5) -0.0071(4) -0.0052(4) 0.0011(4)
    C27B 0.0455(7) 0.0445(7) 0.0340(6) -0.0253(6) -0.0017(5) -0.0021(5)
_geom_special_details
;
All s.u.'s (except the s.u. in the dihedral angle between two l.s. planes) are
estimated using the full covariance matrix. The cell s.u.'s are taken into
account individually in the estimation of s.u.'s in distances, angles and
torsion angles; correlations between s.u.'s in cell parameters are only used
when they are defined by crystal symmetry. An approximate (isotropic)
treatment of cell s.u.'s is used for estimating s.u.'s involving l.s. planes.
;
loop_
    _geom_bond_atom_site_label_1
    _geom_bond_atom_site_label_2
    _geom_bond_site_symmetry_2
    _geom_bond_distance
    _geom_bond_publ_flag
    N1A C2A . 1.3782(13) ?
    N1A C8A . 1.3833(13) ?
    N1A C1A . 1.4537(13) ?
    N3A C2A . 1.3163(14) ?
    N3A C9A . 1.3881(14) ?
    N1B C2B . 1.3795(13) ?
    N1B C8B . 1.3863(13) ?
    N1B C1B . 1.4550(13) ?
    N3B C2B . 1.3174(13) ?
    N3B C9B . 1.3866(13) ?
    C1A C11A . 1.5133(14) ?
    C1A H1A . 0.9700 ?
    C1A H2A . 0.9700 ?
    C2A C21A . 1.4729(14) ?
    C4A C5A . 1.3814(18) ?
    C4A C9A . 1.3969(16) ?
    C4A H4A . 0.9300 ?
    C5A C6A . 1.3977(19) ?
    C5A H5A . 0.9300 ?
    C6A C7A . 1.3844(17) ?
    C6A H6A . 0.9300 ?
    C7A C8A . 1.3921(15) ?
    C7A H7A . 0.9300 ?
    C8A C9A . 1.3999(15) ?
    C11A C12A . 1.3878(15) ?
    C11A C16A . 1.3915(15) ?
    C12A C13A . 1.3913(16) ?
    C12A H12A . 0.9300 ?
    C13A C14A . 1.3846(18) ?
    C13A H13A . 0.9300 ?
    C14A C15A . 1.3898(19) ?
    C14A C17A . 1.5089(17) ?
    C15A C16A . 1.3833(17) ?
    C15A H15A . 0.9300 ?
    C16A H16A . 0.9300 ?
    C17A H17A . 0.9600 ?
    C17A H17B . 0.9600 ?
    C17A H17C . 0.9600 ?
    C17A H17D . 0.9600 ?
    C17A H17E . 0.9600 ?
    C17A H17F . 0.9600 ?
    C21A C26A . 1.3941(15) ?
    C21A C22A . 1.3946(15) ?
    C22A C23A . 1.3863(15) ?
    C22A H22A . 0.9300 ?
    C23A C24A . 1.3914(17) ?
    C23A H23A . 0.9300 ?
    C24A C25A . 1.3909(18) ?
    C24A C27A . 1.5078(16) ?
    C25A C26A . 1.3838(16) ?
    C25A H25A . 0.9300 ?
    C26A H26A . 0.9300 ?
    C27A H27A . 0.9600 ?
    C27A H27B . 0.9600 ?
    C27A H27C . 0.9600 ?
    C27A H27D . 0.9600 ?
    C27A H27E . 0.9600 ?
    C27A H27F . 0.9600 ?
    C1B C11B . 1.5126(14) ?
    C1B H1B . 0.9700 ?
    C1B H2B . 0.9700 ?
    C2B C21B . 1.4734(14) ?
    C4B C5B . 1.3825(16) ?
    C4B C9B . 1.3988(15) ?
    C4B H4B . 0.9300 ?
    C5B C6B . 1.4019(17) ?
    C5B H5B . 0.9300 ?
    C6B C7B . 1.3868(16) ?
    C6B H6B . 0.9300 ?
    C7B C8B . 1.3939(15) ?
    C7B H7B . 0.9300 ?
    C8B C9B . 1.4000(15) ?
    C11B C12B . 1.3874(15) ?
    C11B C16B . 1.3876(15) ?
    C12B C13B . 1.3855(15) ?
    C12B H12B . 0.9300 ?
    C13B C14B . 1.3899(16) ?
    C13B H13B . 0.9300 ?
    C14B C15B . 1.3862(17) ?
    C14B C17B . 1.5018(16) ?
    C15B C16B . 1.3865(17) ?
    C15B H15B . 0.9300 ?
    C16B H16B . 0.9300 ?
    C17B H17G . 0.9600 ?
    C17B H17H . 0.9600 ?
    C17B H17I . 0.9600 ?
    C17B H17J . 0.9600 ?
    C17B H17K . 0.9600 ?
    C17B H17L . 0.9600 ?
    C21B C22B . 1.3944(15) ?
    C21B C26B . 1.3953(15) ?
    C22B C23B . 1.3891(15) ?
    C22B H22B . 0.9300 ?
    C23B C24B . 1.3891(16) ?
    C23B H23B . 0.9300 ?
    C24B C25B . 1.3907(16) ?
    C24B C27B . 1.5084(15) ?
    C25B C26B . 1.3841(16) ?
    C25B H25B . 0.9300 ?
    C26B H26B . 0.9300 ?
    C27B H27G . 0.9600 ?
    C27B H27H . 0.9600 ?
    C27B H27I . 0.9600 ?
    C27B H27J . 0.9600 ?
    C27B H27K . 0.9600 ?
    C27B H27L . 0.9600 ?
loop_
    _geom_angle_atom_site_label_1
    _geom_angle_atom_site_label_2
    _geom_angle_atom_site_label_3
    _geom_angle_site_symmetry_1
    _geom_angle_site_symmetry_3
    _geom_angle
    _geom_angle_publ_flag
    C2A N1A C8A . . 106.23(9) ?
    C2A N1A C1A . . 128.33(9) ?
    C8A N1A C1A . . 124.79(9) ?
    C2A N3A C9A . . 104.77(9) ?
    C2B N1B C8B . . 106.27(8) ?
    C2B N1B C1B . . 129.32(9) ?
    C8B N1B C1B . . 123.98(9) ?
    C2B N3B C9B . . 105.12(9) ?
    N1A C1A C11A . . 115.07(9) ?
    N1A C1A H1A . . 108.5 ?
    C11A C1A H1A . . 108.5 ?
    N1A C1A H2A . . 108.5 ?
    C11A C1A H2A . . 108.5 ?
    H1A C1A H2A . . 107.5 ?
    N3A C2A N1A . . 113.25(9) ?
    N3A C2A C21A . . 123.44(10) ?
    N1A C2A C21A . . 123.30(9) ?
    C5A C4A C9A . . 117.80(12) ?
    C5A C4A H4A . . 121.1 ?
    C9A C4A H4A . . 121.1 ?
    C4A C5A C6A . . 121.55(11) ?
    C4A C5A H5A . . 119.2 ?
    C6A C5A H5A . . 119.2 ?
    C7A C6A C5A . . 121.72(11) ?
    C7A C6A H6A . . 119.1 ?
    C5A C6A H6A . . 119.1 ?
    C6A C7A C8A . . 116.35(11) ?
    C6A C7A H7A . . 121.8 ?
    C8A C7A H7A . . 121.8 ?
    N1A C8A C7A . . 131.76(10) ?
    N1A C8A C9A . . 105.49(9) ?
    C7A C8A C9A . . 122.74(10) ?
    N3A C9A C4A . . 129.91(11) ?
    N3A C9A C8A . . 110.26(9) ?
    C4A C9A C8A . . 119.83(10) ?
    C12A C11A C16A . . 118.36(10) ?
    C12A C11A C1A . . 123.51(10) ?
    C16A C11A C1A . . 118.13(10) ?
    C11A C12A C13A . . 120.53(11) ?
    C11A C12A H12A . . 119.7 ?
    C13A C12A H12A . . 119.7 ?
    C14A C13A C12A . . 121.28(11) ?
    C14A C13A H13A . . 119.4 ?
    C12A C13A H13A . . 119.4 ?
    C13A C14A C15A . . 117.86(11) ?
    C13A C14A C17A . . 121.26(13) ?
    C15A C14A C17A . . 120.87(12) ?
    C16A C15A C14A . . 121.29(11) ?
    C16A C15A H15A . . 119.4 ?
    C14A C15A H15A . . 119.4 ?
    C15A C16A C11A . . 120.68(11) ?
    C15A C16A H16A . . 119.7 ?
    C11A C16A H16A . . 119.7 ?
    C14A C17A H17A . . 109.5 ?
    C14A C17A H17B . . 109.5 ?
    H17A C17A H17B . . 109.5 ?
    C14A C17A H17C . . 109.5 ?
    H17A C17A H17C . . 109.5 ?
    H17B C17A H17C . . 109.5 ?
    C14A C17A H17D . . 109.5 ?
    H17A C17A H17D . . 141.1 ?
    H17B C17A H17D . . 56.3 ?
    H17C C17A H17D . . 56.3 ?
    C14A C17A H17E . . 109.5 ?
    H17A C17A H17E . . 56.3 ?
    H17B C17A H17E . . 141.1 ?
    H17C C17A H17E . . 56.3 ?
    H17D C17A H17E . . 109.5 ?
    C14A C17A H17F . . 109.5 ?
    H17A C17A H17F . . 56.3 ?
    H17B C17A H17F . . 56.3 ?
    H17C C17A H17F . . 141.1 ?
    H17D C17A H17F . . 109.5 ?
    H17E C17A H17F . . 109.5 ?
    C26A C21A C22A . . 118.97(10) ?
    C26A C21A C2A . . 119.17(10) ?
    C22A C21A C2A . . 121.73(10) ?
    C23A C22A C21A . . 120.30(10) ?
    C23A C22A H22A . . 119.8 ?
    C21A C22A H22A . . 119.8 ?
    C22A C23A C24A . . 121.05(11) ?
    C22A C23A H23A . . 119.5 ?
    C24A C23A H23A . . 119.5 ?
    C25A C24A C23A . . 118.19(10) ?
    C25A C24A C27A . . 121.24(11) ?
    C23A C24A C27A . . 120.56(11) ?
    C26A C25A C24A . . 121.39(11) ?
    C26A C25A H25A . . 119.3 ?
    C24A C25A H25A . . 119.3 ?
    C25A C26A C21A . . 120.11(11) ?
    C25A C26A H26A . . 119.9 ?
    C21A C26A H26A . . 119.9 ?
    C24A C27A H27A . . 109.5 ?
    C24A C27A H27B . . 109.5 ?
    H27A C27A H27B . . 109.5 ?
    C24A C27A H27C . . 109.5 ?
    H27A C27A H27C . . 109.5 ?
    H27B C27A H27C . . 109.5 ?
    C24A C27A H27D . . 109.5 ?
    H27A C27A H27D . . 141.1 ?
    H27B C27A H27D . . 56.3 ?
    H27C C27A H27D . . 56.3 ?
    C24A C27A H27E . . 109.5 ?
    H27A C27A H27E . . 56.3 ?
    H27B C27A H27E . . 141.1 ?
    H27C C27A H27E . . 56.3 ?
    H27D C27A H27E . . 109.5 ?
    C24A C27A H27F . . 109.5 ?
    H27A C27A H27F . . 56.3 ?
    H27B C27A H27F . . 56.3 ?
    H27C C27A H27F . . 141.1 ?
    H27D C27A H27F . . 109.5 ?
    H27E C27A H27F . . 109.5 ?
    N1B C1B C11B . . 113.78(8) ?
    N1B C1B H1B . . 108.8 ?
    C11B C1B H1B . . 108.8 ?
    N1B C1B H2B . . 108.8 ?
    C11B C1B H2B . . 108.8 ?
    H1B C1B H2B . . 107.7 ?
    N3B C2B N1B . . 112.95(9) ?
    N3B C2B C21B . . 121.73(9) ?
    N1B C2B C21B . . 125.30(9) ?
    C5B C4B C9B . . 117.22(10) ?
    C5B C4B H4B . . 121.4 ?
    C9B C4B H4B . . 121.4 ?
    C4B C5B C6B . . 121.72(10) ?
    C4B C5B H5B . . 119.1 ?
    C6B C5B H5B . . 119.1 ?
    C7B C6B C5B . . 121.81(10) ?
    C7B C6B H6B . . 119.1 ?
    C5B C6B H6B . . 119.1 ?
    C6B C7B C8B . . 116.20(10) ?
    C6B C7B H7B . . 121.9 ?
    C8B C7B H7B . . 121.9 ?
    N1B C8B C7B . . 131.92(10) ?
    N1B C8B C9B . . 105.50(9) ?
    C7B C8B C9B . . 122.53(10) ?
    N3B C9B C4B . . 129.33(10) ?
    N3B C9B C8B . . 110.15(9) ?
    C4B C9B C8B . . 120.50(10) ?
    C12B C11B C16B . . 118.17(10) ?
    C12B C11B C1B . . 121.98(9) ?
    C16B C11B C1B . . 119.82(9) ?
    C13B C12B C11B . . 120.69(10) ?
    C13B C12B H12B . . 119.7 ?
    C11B C12B H12B . . 119.7 ?
    C12B C13B C14B . . 121.31(10) ?
    C12B C13B H13B . . 119.3 ?
    C14B C13B H13B . . 119.3 ?
    C15B C14B C13B . . 117.79(10) ?
    C15B C14B C17B . . 121.32(11) ?
    C13B C14B C17B . . 120.87(11) ?
    C14B C15B C16B . . 121.04(11) ?
    C14B C15B H15B . . 119.5 ?
    C16B C15B H15B . . 119.5 ?
    C15B C16B C11B . . 120.99(11) ?
    C15B C16B H16B . . 119.5 ?
    C11B C16B H16B . . 119.5 ?
    C14B C17B H17G . . 109.5 ?
    C14B C17B H17H . . 109.5 ?
    H17G C17B H17H . . 109.5 ?
    C14B C17B H17I . . 109.5 ?
    H17G C17B H17I . . 109.5 ?
    H17H C17B H17I . . 109.5 ?
    C14B C17B H17J . . 109.5 ?
    H17G C17B H17J . . 141.1 ?
    H17H C17B H17J . . 56.3 ?
    H17I C17B H17J . . 56.3 ?
    C14B C17B H17K . . 109.5 ?
    H17G C17B H17K . . 56.3 ?
    H17H C17B H17K . . 141.1 ?
    H17I C17B H17K . . 56.3 ?
    H17J C17B H17K . . 109.5 ?
    C14B C17B H17L . . 109.5 ?
    H17G C17B H17L . . 56.3 ?
    H17H C17B H17L . . 56.3 ?
    H17I C17B H17L . . 141.1 ?
    H17J C17B H17L . . 109.5 ?
    H17K C17B H17L . . 109.5 ?
    C22B C21B C26B . . 118.64(10) ?
    C22B C21B C2B . . 124.04(9) ?
    C26B C21B C2B . . 117.20(9) ?
    C23B C22B C21B . . 120.33(10) ?
    C23B C22B H22B . . 119.8 ?
    C21B C22B H22B . . 119.8 ?
    C22B C23B C24B . . 121.19(10) ?
    C22B C23B H23B . . 119.4 ?
    C24B C23B H23B . . 119.4 ?
    C23B C24B C25B . . 118.15(10) ?
    C23B C24B C27B . . 120.81(11) ?
    C25B C24B C27B . . 121.03(11) ?
    C26B C25B C24B . . 121.26(10) ?
    C26B C25B H25B . . 119.4 ?
    C24B C25B H25B . . 119.4 ?
    C25B C26B C21B . . 120.43(10) ?
    C25B C26B H26B . . 119.8 ?
    C21B C26B H26B . . 119.8 ?
    C24B C27B H27G . . 109.5 ?
    C24B C27B H27H . . 109.5 ?
    H27G C27B H27H . . 109.5 ?
    C24B C27B H27I . . 109.5 ?
    H27G C27B H27I . . 109.5 ?
    H27H C27B H27I . . 109.5 ?
    C24B C27B H27J . . 109.5 ?
    H27G C27B H27J . . 141.1 ?
    H27H C27B H27J . . 56.3 ?
    H27I C27B H27J . . 56.3 ?
    C24B C27B H27K . . 109.5 ?
    H27G C27B H27K . . 56.3 ?
    H27H C27B H27K . . 141.1 ?
    H27I C27B H27K . . 56.3 ?
    H27J C27B H27K . . 109.5 ?
    C24B C27B H27L . . 109.5 ?
    H27G C27B H27L . . 56.3 ?
    H27H C27B H27L . . 56.3 ?
    H27I C27B H27L . . 141.1 ?
    H27J C27B H27L . . 109.5 ?
    H27K C27B H27L . . 109.5 ?
loop_
    _geom_torsion_atom_site_label_1
    _geom_torsion_atom_site_label_2
    _geom_torsion_atom_site_label_3
    _geom_torsion_atom_site_label_4
    _geom_torsion_site_symmetry_1
    _geom_torsion_site_symmetry_2
    _geom_torsion_site_symmetry_3
    _geom_torsion_site_symmetry_4
    _geom_torsion
    _geom_torsion_publ_flag
    C2A N1A C1A C11A . . . . 109.45(12) ?
    C8A N1A C1A C11A . . . . -81.12(12) ?
    C9A N3A C2A N1A . . . . -0.02(12) ?
    C9A N3A C2A C21A . . . . -178.71(10) ?
    C8A N1A C2A N3A . . . . 0.59(12) ?
    C1A N1A C2A N3A . . . . 171.55(10) ?
    C8A N1A C2A C21A . . . . 179.28(9) ?
    C1A N1A C2A C21A . . . . -9.75(16) ?
    C9A C4A C5A C6A . . . . 0.1(2) ?
    C4A C5A C6A C7A . . . . 0.5(2) ?
    C5A C6A C7A C8A . . . . -0.03(19) ?
    C2A N1A C8A C7A . . . . 178.45(11) ?
    C1A N1A C8A C7A . . . . 7.08(18) ?
    C2A N1A C8A C9A . . . . -0.88(11) ?
    C1A N1A C8A C9A . . . . -172.25(9) ?
    C6A C7A C8A N1A . . . . 179.75(11) ?
    C6A C7A C8A C9A . . . . -1.02(17) ?
    C2A N3A C9A C4A . . . . 179.32(12) ?
    C2A N3A C9A C8A . . . . -0.56(12) ?
    C5A C4A C9A N3A . . . . 179.04(12) ?
    C5A C4A C9A C8A . . . . -1.09(18) ?
    N1A C8A C9A N3A . . . . 0.91(12) ?
    C7A C8A C9A N3A . . . . -178.49(10) ?
    N1A C8A C9A C4A . . . . -178.99(10) ?
    C7A C8A C9A C4A . . . . 1.61(17) ?
    N1A C1A C11A C12A . . . . -1.22(15) ?
    N1A C1A C11A C16A . . . . 179.03(9) ?
    C16A C11A C12A C13A . . . . -0.87(16) ?
    C1A C11A C12A C13A . . . . 179.38(10) ?
    C11A C12A C13A C14A . . . . -0.02(18) ?
    C12A C13A C14A C15A . . . . 0.89(18) ?
    C12A C13A C14A C17A . . . . -179.86(12) ?
    C13A C14A C15A C16A . . . . -0.87(18) ?
    C17A C14A C15A C16A . . . . 179.87(12) ?
    C14A C15A C16A C11A . . . . -0.01(18) ?
    C12A C11A C16A C15A . . . . 0.89(17) ?
    C1A C11A C16A C15A . . . . -179.35(10) ?
    N3A C2A C21A C26A . . . . -44.65(15) ?
    N1A C2A C21A C26A . . . . 136.79(11) ?
    N3A C2A C21A C22A . . . . 131.18(12) ?
    N1A C2A C21A C22A . . . . -47.38(15) ?
    C26A C21A C22A C23A . . . . 0.01(16) ?
    C2A C21A C22A C23A . . . . -175.83(10) ?
    C21A C22A C23A C24A . . . . -0.33(17) ?
    C22A C23A C24A C25A . . . . 0.56(17) ?
    C22A C23A C24A C27A . . . . 179.63(11) ?
    C23A C24A C25A C26A . . . . -0.48(18) ?
    C27A C24A C25A C26A . . . . -179.54(11) ?
    C24A C25A C26A C21A . . . . 0.17(18) ?
    C22A C21A C26A C25A . . . . 0.07(17) ?
    C2A C21A C26A C25A . . . . 176.02(10) ?
    C2B N1B C1B C11B . . . . 108.90(12) ?
    C8B N1B C1B C11B . . . . -79.66(12) ?
    C9B N3B C2B N1B . . . . -0.86(12) ?
    C9B N3B C2B C21B . . . . 177.35(9) ?
    C8B N1B C2B N3B . . . . 1.24(12) ?
    C1B N1B C2B N3B . . . . 173.85(9) ?
    C8B N1B C2B C21B . . . . -176.90(9) ?
    C1B N1B C2B C21B . . . . -4.29(16) ?
    C9B C4B C5B C6B . . . . 0.25(17) ?
    C4B C5B C6B C7B . . . . 0.49(18) ?
    C5B C6B C7B C8B . . . . -0.27(16) ?
    C2B N1B C8B C7B . . . . 176.39(11) ?
    C1B N1B C8B C7B . . . . 3.28(17) ?
    C2B N1B C8B C9B . . . . -1.05(11) ?
    C1B N1B C8B C9B . . . . -174.15(9) ?
    C6B C7B C8B N1B . . . . -177.76(10) ?
    C6B C7B C8B C9B . . . . -0.69(15) ?
    C2B N3B C9B C4B . . . . -178.30(11) ?
    C2B N3B C9B C8B . . . . 0.15(11) ?
    C5B C4B C9B N3B . . . . 177.14(11) ?
    C5B C4B C9B C8B . . . . -1.17(16) ?
    N1B C8B C9B N3B . . . . 0.58(11) ?
    C7B C8B C9B N3B . . . . -177.16(9) ?
    N1B C8B C9B C4B . . . . 179.18(9) ?
    C7B C8B C9B C4B . . . . 1.45(16) ?
    N1B C1B C11B C12B . . . . -29.45(14) ?
    N1B C1B C11B C16B . . . . 152.66(10) ?
    C16B C11B C12B C13B . . . . 0.92(16) ?
    C1B C11B C12B C13B . . . . -177.01(10) ?
    C11B C12B C13B C14B . . . . -0.31(17) ?
    C12B C13B C14B C15B . . . . -0.53(17) ?
    C12B C13B C14B C17B . . . . 178.39(11) ?
    C13B C14B C15B C16B . . . . 0.74(18) ?
    C17B C14B C15B C16B . . . . -178.17(12) ?
    C14B C15B C16B C11B . . . . -0.1(2) ?
    C12B C11B C16B C15B . . . . -0.71(18) ?
    C1B C11B C16B C15B . . . . 177.27(11) ?
    N3B C2B C21B C22B . . . . 139.96(11) ?
    N1B C2B C21B C22B . . . . -42.06(15) ?
    N3B C2B C21B C26B . . . . -35.98(14) ?
    N1B C2B C21B C26B . . . . 142.01(10) ?
    C26B C21B C22B C23B . . . . -0.06(15) ?
    C2B C21B C22B C23B . . . . -175.94(10) ?
    C21B C22B C23B C24B . . . . -0.11(16) ?
    C22B C23B C24B C25B . . . . 0.09(16) ?
    C22B C23B C24B C27B . . . . 179.04(10) ?
    C23B C24B C25B C26B . . . . 0.10(16) ?
    C27B C24B C25B C26B . . . . -178.85(10) ?
    C24B C25B C26B C21B . . . . -0.27(17) ?
    C22B C21B C26B C25B . . . . 0.25(16) ?
    C2B C21B C26B C25B . . . . 176.41(10) ?
loop_
    _geom_hbond_atom_site_label_D
    _geom_hbond_atom_site_label_H
    _geom_hbond_atom_site_label_A
    _geom_hbond_site_symmetry_A
    _geom_hbond_distance_DH
    _geom_hbond_distance_HA
    _geom_hbond_distance_DA
    _geom_hbond_angle_DHA
    _geom_hbond_publ_flag
    C4B H4B N3B 2_666 0.93 2.57 3.4623(14) 160 yes
_iucr_refine_instructions_details
;
;
