# Supplementary material for: 1-(4-Methyl­benz­yl)-2-(4-methyl­phen­yl)-1H-benzimidazole
Source: Acta Crystallogr Sect E Struct Rep Online. 2011 Nov 30;67(Pt 12):o3519. doi: 10.1107/S160053681105077X (PMC3239139; doi:10.1107/S160053681105077X)
Supplement: Supplementary file 2 [file e-67-o3519-Isup2.hkl]

#
# h,k,l, Fc-squared, Fo-squared, sigma(Fo-squared) and status flag
#
data_I
_shelx_title ' g5 in P -1  Z=4 C22H20N2'
_shelx_refln_list_code          4
_shelx_F_calc_maximum      112.69
_exptl_crystal_F_000       664.00
_reflns_d_resolution_high  0.7923
 
loop_
 _symmetry_equiv_pos_as_xyz
 'x, y, z'
 '-x, -y, -z'
 
_cell_length_a     9.6610
_cell_length_b    10.2900
_cell_length_c    17.7271
_cell_angle_alpha  84.437
_cell_angle_beta   81.536
_cell_angle_gamma  76.165
 
_shelx_F_squared_multiplier     1.000
 
loop_
 _refln_index_h
 _refln_index_k
 _refln_index_l
 _refln_F_squared_calc
 _refln_F_squared_meas
 _refln_F_squared_sigma
 _refln_observed_status
   1   0   0       89.47       84.95      0.71 o
   2   0   0     4267.29     3713.45     27.89 o
   3   0   0        2.35        2.01      0.15 o
   4   0   0      449.05      444.18      3.46 o
   5   0   0       26.05       29.69      0.84 o
   6   0   0       39.90       41.70      1.14 o
   7   0   0       54.72       60.46      1.88 o
   8   0   0        0.06        0.09      0.44 o
   9   0   0        1.33        0.57      0.44 o
  10   0   0        0.58        0.48      0.44 o
  11   0   0       31.58       32.76      1.10 o
 -11   1   0       92.08       98.43      2.00 o
 -10   1   0       37.79       41.54      1.38 o
  -9   1   0       52.65       50.46      1.79 o
  -8   1   0       12.43       10.89      0.90 o
  -7   1   0      137.30      137.38      2.21 o
  -6   1   0      289.87      307.61      3.70 o
  -5   1   0      195.51      213.51      2.45 o
  -4   1   0       12.75       17.64      0.47 o
  -3   1   0      549.08      534.66      2.53 o
  -2   1   0      399.64      336.80      1.67 o
  -1   1   0       27.88       36.32      0.57 o
   0   1   0        1.54        1.17      0.13 o
   1   1   0      533.14      480.62      2.62 o
   2   1   0       10.89       14.13      0.33 o
   3   1   0      982.54      942.68      6.82 o
   4   1   0      652.06      644.06      4.07 o
   5   1   0        5.05        8.15      0.46 o
   6   1   0        5.02        2.83      0.36 o
   7   1   0      140.80      157.92      2.37 o
   8   1   0        2.53        2.35      0.35 o
   9   1   0       84.55       84.50      2.31 o
  10   1   0        0.62        0.52      0.42 o
  11   1   0       66.31       70.36      1.49 o
 -11   2   0       22.59       23.62      1.01 o
 -10   2   0        0.92       -0.17      0.36 o
  -9   2   0       49.75       44.29      1.51 o
  -8   2   0       46.10       46.14      1.54 o
  -7   2   0       71.86       61.23      1.40 o
  -6   2   0       16.76       16.87      1.11 o
  -5   2   0      210.89      221.78      2.61 o
  -4   2   0      571.91      592.18      3.99 o
  -3   2   0      763.12      785.89      5.80 o
  -2   2   0       21.08       26.97      0.45 o
  -1   2   0     1267.10     1185.01      3.59 o
   0   2   0      510.49      471.89      1.54 o
   1   2   0     5699.35     4884.50     36.26 o
   3   2   0    10184.10     8730.84     51.28 o
   4   2   0      143.56      168.13      1.31 o
   5   2   0       55.77       61.88      0.91 o
   6   2   0        5.26        4.81      0.48 o
   7   2   0      202.97      191.37      3.04 o
   8   2   0      135.86      132.55      1.77 o
   9   2   0       73.15       74.27      1.87 o
  10   2   0       73.52       74.23      1.94 o
  11   2   0        0.05        0.11      0.34 o
 -10   3   0       30.25       27.93      0.96 o
  -9   3   0       46.05       41.65      1.24 o
  -8   3   0       11.35        8.65      0.71 o
  -7   3   0      328.31      330.03      4.03 o
  -6   3   0      459.23      489.68      6.15 o
  -5   3   0      137.44      136.17      1.99 o
  -4   3   0      122.95      111.56      1.39 o
  -3   3   0      556.95      580.58      3.12 o
  -2   3   0       80.14       67.37      0.84 o
  -1   3   0      117.67      107.68      0.96 o
   0   3   0       14.64       15.80      0.40 o
   1   3   0       28.75       25.74      0.29 o
   2   3   0       41.91       40.32      0.44 o
   3   3   0       52.00       60.05      0.71 o
   4   3   0      117.42      123.48      1.00 o
   5   3   0     1388.94     1440.56     10.00 o
   6   3   0      819.20      845.51      7.83 o
   7   3   0      248.22      224.91      2.68 o
   8   3   0      241.97      232.84      2.65 o
   9   3   0       10.28        9.03      0.78 o
  10   3   0        0.70        0.78      0.40 o
  11   3   0        7.87        8.63      0.74 o
  12   3   0        4.39        2.49      0.35 o
 -10   4   0        9.95        7.52      0.66 o
  -9   4   0       12.23       12.67      0.71 o
  -8   4   0       16.52       16.58      0.85 o
  -7   4   0       41.03       42.75      1.45 o
  -6   4   0       37.80       37.63      0.95 o
  -5   4   0       29.18       25.60      0.93 o
  -4   4   0      210.99      203.41      2.22 o
  -3   4   0       88.61       84.80      1.22 o
  -2   4   0      632.05      639.52      3.00 o
  -1   4   0       82.36      109.77      1.22 o
   0   4   0       36.80       31.78      0.53 o
   1   4   0      654.77      634.90      3.87 o
   2   4   0      102.32      106.76      0.80 o
   3   4   0     6402.28     6217.36     27.88 o
   4   4   0    10382.91     9934.48     87.01 o
   5   4   0     5037.05     4812.49     32.08 o
   6   4   0      105.76      119.70      1.56 o
   7   4   0       84.71       76.35      1.43 o
   8   4   0      126.99      118.96      3.90 o
   9   4   0       14.03       11.99      1.11 o
  10   4   0       11.79       12.24      0.80 o
  11   4   0       72.81       67.18      2.51 o
  12   4   0       63.22       64.07      2.10 o
  -9   5   0        0.16        0.86      0.30 o
  -8   5   0       38.21       36.32      1.46 o
  -7   5   0       84.01       85.12      2.09 o
  -6   5   0       45.64       46.02      1.48 o
  -5   5   0      191.84      188.93      2.08 o
  -4   5   0       19.84       15.85      0.73 o
  -3   5   0      122.62      117.15      1.53 o
  -2   5   0     1670.03     1766.77     10.48 o
  -1   5   0       68.11       78.93      1.37 o
   0   5   0      638.49      638.18      3.38 o
   1   5   0       36.98       50.66      0.86 o
   2   5   0       37.65       24.35      0.55 o
   3   5   0       13.69       13.51      0.44 o
   4   5   0       45.88       48.28      0.84 o
   5   5   0       11.60       15.80      0.55 o
   6   5   0       88.52       79.89      1.81 o
   7   5   0       39.58       46.54      1.17 o
   8   5   0      349.34      352.85      5.54 o
   9   5   0        4.10        4.04      0.69 o
  10   5   0        2.38        3.20      0.49 o
  11   5   0      127.48      133.07      3.30 o
  -9   6   0        3.39        1.77      0.43 o
  -8   6   0       26.19       33.79      1.21 o
  -7   6   0        0.82        1.23      0.38 o
  -6   6   0      220.59      238.40      3.94 o
  -5   6   0       52.85       53.73      1.93 o
  -4   6   0      119.93      113.89      1.77 o
  -3   6   0       30.16       23.08      1.03 o
  -2   6   0      532.37      519.28      6.41 o
  -1   6   0        1.52        1.11      0.27 o
   0   6   0      210.38      196.88      2.33 o
   1   6   0       35.89       54.01      1.04 o
   2   6   0       26.99       26.76      0.78 o
   3   6   0       16.27       19.20      0.73 o
   4   6   0       53.98       44.31      1.24 o
   5   6   0      911.66      987.07      9.33 o
   6   6   0     1227.63     1253.48      9.18 o
   7   6   0     1796.49     1757.16     15.43 o
   8   6   0        2.97        2.60      0.58 o
   9   6   0       46.63       50.69      2.17 o
  10   6   0        0.13       -0.05      0.34 o
  11   6   0       30.60       35.36      1.54 o
  -8   7   0       75.71       96.59      1.77 o
  -7   7   0       42.75       46.19      1.43 o
  -6   7   0        2.96        3.68      0.50 o
  -5   7   0       85.10       78.36      2.05 o
  -4   7   0       45.61       47.42      1.87 o
  -3   7   0        3.98        2.52      0.35 o
  -2   7   0      121.70      126.10      1.94 o
  -1   7   0        7.23        6.46      0.59 o
   0   7   0      113.42      105.51      1.91 o
   1   7   0       36.19       55.12      1.34 o
   2   7   0      149.30      150.88      2.29 o
   3   7   0      234.83      236.79      3.31 o
   4   7   0       50.38       63.11      1.65 o
   5   7   0      111.38      106.78      1.86 o
   6   7   0      719.00      739.72      8.36 o
   7   7   0      269.19      267.46      3.82 o
   8   7   0        4.53        4.57      0.59 o
   9   7   0        4.04        3.52      0.63 o
  10   7   0        7.95        7.95      0.62 o
  11   7   0       98.15      110.06      8.67 o
  -7   8   0        9.12        7.45      0.43 o
  -6   8   0        0.75        1.14      0.46 o
  -5   8   0       15.25        9.40      0.84 o
  -4   8   0        5.83        8.77      0.83 o
  -3   8   0        0.18        0.34      0.46 o
  -2   8   0        0.24        1.82      0.56 o
  -1   8   0      232.20      242.50      2.75 o
   0   8   0       92.68       93.52      1.60 o
   1   8   0       44.97       41.86      1.34 o
   2   8   0       42.68       61.33      1.60 o
   3   8   0       57.71       57.97      1.36 o
   4   8   0       39.76       45.75      1.44 o
   5   8   0      145.82      161.02      3.87 o
   6   8   0       15.40       14.60      0.95 o
   7   8   0        7.52        5.96      0.55 o
   8   8   0      719.41      693.94      9.56 o
   9   8   0      215.23      183.87      4.49 o
  10   8   0       55.85       42.30      1.48 o
  -6   9   0       84.37       96.03      1.84 o
  -5   9   0      250.03      274.42      2.97 o
  -4   9   0       61.58       63.74      1.65 o
  -3   9   0       45.52       44.62      1.35 o
  -2   9   0       54.41       60.54      1.80 o
  -1   9   0        1.21        0.47      0.41 o
   0   9   0       17.88       17.35      1.31 o
   1   9   0      141.48      139.90      3.55 o
   2   9   0      373.94      372.39      5.78 o
   3   9   0      137.34      145.39      2.85 o
   4   9   0       26.84       25.80      1.25 o
   5   9   0       56.51       59.79      2.14 o
   6   9   0      116.28      115.12      2.27 o
   7   9   0        7.71        4.42      0.53 o
   8   9   0      197.02      186.53      4.31 o
   9   9   0        0.70       -0.06      0.27 o
  10   9   0        0.80        1.59      0.42 o
  -5  10   0       61.76       65.93      3.11 o
  -4  10   0       20.23       26.35      1.08 o
  -3  10   0       47.61       43.91      2.09 o
  -2  10   0        4.21        3.88      0.80 o
  -1  10   0       41.26       39.72      2.23 o
   0  10   0       20.96       22.23      1.72 o
   1  10   0       16.14       19.58      1.01 o
   2  10   0      281.52      280.79      4.37 o
   3  10   0       73.77       78.18      2.02 o
   4  10   0      145.72      142.50      3.14 o
   5  10   0      112.35      110.23      3.03 o
   6  10   0       36.57       31.46      1.57 o
   7  10   0        0.01        0.19      0.33 o
   8  10   0        7.79        9.34      0.92 o
   9  10   0       32.39       27.35      1.91 o
  -3  11   0       43.33       50.09      1.30 o
  -2  11   0        0.81        0.82      0.41 o
  -1  11   0       24.97       22.81      1.11 o
   0  11   0        1.43        0.96      0.50 o
   1  11   0       71.17       78.33      2.36 o
   2  11   0        3.13        2.59      0.60 o
   3  11   0      329.28      331.61      4.82 o
   4  11   0       26.70       27.39      1.58 o
   5  11   0       95.00       87.57      2.33 o
   6  11   0        7.72        9.03      0.74 o
   7  11   0        4.51        4.12      0.57 o
  -1  12   0       10.41       10.74      0.60 o
   0  12   0       24.50       23.87      1.00 o
   1  12   0        6.66        5.38      0.47 o
   2  12   0        7.12        8.31      0.69 o
   3  12   0      319.85      306.95      5.32 o
   4  12   0       11.06        8.75      0.80 o
   5  12   0      163.84      156.47      4.87 o
   6  12   0        0.64        0.02      0.43 o
  -6 -12   1        0.30       -0.05      0.42 o
  -5 -12   1       14.36       12.93      0.98 o
  -4 -12   1        0.17       -0.01      0.34 o
  -3 -12   1        1.04        2.14      1.01 o
  -2 -12   1        0.60        0.56      0.35 o
  -1 -12   1        5.11        4.90      0.44 o
   0 -12   1       12.44       11.54      0.80 o
   1 -12   1       24.76       20.85      0.79 o
  -7 -11   1       32.91       30.13      1.85 o
  -6 -11   1        3.79        2.21      0.56 o
  -5 -11   1        3.33        4.55      0.80 o
  -4 -11   1       81.79       86.40      3.03 o
  -3 -11   1       41.23       46.29      1.80 o
  -2 -11   1      345.71      337.61      4.83 o
  -1 -11   1       55.16       58.30      1.66 o
   0 -11   1        0.27       -0.36      0.36 o
   1 -11   1      157.57      150.07      3.73 o
   2 -11   1        7.45        6.42      0.58 o
   3 -11   1       35.81       32.80      1.05 o
  -9 -10   1       32.34       33.11      1.98 o
  -8 -10   1       20.21       19.91      1.96 o
  -7 -10   1        0.12        0.23      0.52 o
  -6 -10   1       75.04       73.51      2.05 o
  -5 -10   1       78.31       76.50      2.16 o
  -4 -10   1      565.71      572.91      6.99 o
  -3 -10   1        2.83        1.83      0.44 o
  -2 -10   1      220.76      220.25      3.73 o
  -1 -10   1        0.01        0.00      0.41 o
   0 -10   1       60.46       68.07      2.38 o
   1 -10   1       69.70       64.94      2.79 o
   2 -10   1       22.30       21.09      1.59 o
   3 -10   1       13.20       10.21      1.07 o
   4 -10   1      131.74      141.09      3.19 o
   5 -10   1       78.66       68.43      1.72 o
 -10  -9   1       37.85       35.07      1.39 o
  -9  -9   1        3.49        3.11      0.65 o
  -8  -9   1       94.92       91.98      3.27 o
  -7  -9   1        5.00        8.36      0.75 o
  -6  -9   1      122.95      118.65      2.76 o
  -5  -9   1      355.29      348.04      5.71 o
  -4  -9   1      107.62      116.81      2.58 o
  -3  -9   1        7.43        5.02      0.55 o
  -2  -9   1       29.47       33.44      1.35 o
  -1  -9   1      161.05      167.31      3.59 o
   0  -9   1       19.92       19.77      1.19 o
   1  -9   1       45.38       45.24      1.76 o
   2  -9   1       97.59       91.29      2.21 o
   3  -9   1        2.62        2.93      0.43 o
   4  -9   1        3.28        3.05      0.46 o
   5  -9   1        6.49        6.33      0.51 o
   6  -9   1        1.95        2.41      0.29 o
 -10  -8   1       11.08        7.86      0.90 o
  -9  -8   1       50.34       47.30      1.86 o
  -8  -8   1      470.41      432.02      7.89 o
  -7  -8   1       13.67        7.63      0.64 o
  -6  -8   1      202.35      189.77      3.42 o
  -5  -8   1        4.33        5.14      0.62 o
  -4  -8   1        4.10        3.21      0.36 o
  -3  -8   1      322.90      346.62      3.87 o
  -2  -8   1       20.82       22.57      0.99 o
  -1  -8   1       70.92       84.53      1.89 o
   0  -8   1       36.10       38.63      1.04 o
   1  -8   1        8.32        8.96      0.54 o
   2  -8   1        5.04        5.58      0.79 o
   3  -8   1       39.21       39.63      1.66 o
   4  -8   1        6.65        5.21      0.71 o
   5  -8   1       35.49       38.41      1.55 o
   6  -8   1        1.61        0.85      0.35 o
   7  -8   1        0.77        0.53      0.25 o
 -11  -7   1       38.60       48.25      2.36 o
 -10  -7   1       46.76       50.71      1.35 o
  -9  -7   1       44.46       37.35      1.52 o
  -8  -7   1      296.19      286.74      4.65 o
  -7  -7   1      605.90      592.52      5.37 o
  -6  -7   1        9.82       11.11      0.62 o
  -5  -7   1      408.83      455.33      4.86 o
  -4  -7   1      166.61      154.57      2.97 o
  -3  -7   1        7.47        7.72      0.56 o
  -2  -7   1       73.63       69.78      1.59 o
  -1  -7   1      318.82      339.20      3.79 o
   0  -7   1      119.91      121.26      2.08 o
   1  -7   1       94.99       93.08      2.03 o
   2  -7   1        0.27        1.47      0.38 o
   3  -7   1        9.03        9.27      0.58 o
   4  -7   1      690.73      656.44      8.92 o
   5  -7   1       80.16       70.70      2.25 o
   6  -7   1      141.04      137.36      2.92 o
   7  -7   1        7.67        7.35      0.53 o
   8  -7   1       15.95       15.64      0.65 o
 -11  -6   1        2.68        3.22      0.54 o
 -10  -6   1        8.15        8.22      0.63 o
  -9  -6   1        1.27        1.62      0.74 o
  -8  -6   1       59.26       53.69      2.17 o
  -7  -6   1      347.89      345.79      4.14 o
  -6  -6   1      743.15      740.45      4.71 o
  -5  -6   1       47.06       51.76      1.66 o
  -4  -6   1        6.62        7.58      0.71 o
  -3  -6   1       16.40       16.81      0.69 o
  -2  -6   1      262.33      267.62      2.23 o
  -1  -6   1      228.62      255.04      2.22 o
   0  -6   1      267.17      326.97      2.88 o
   1  -6   1      756.19      814.41      7.71 o
   2  -6   1       70.73       65.20      1.34 o
   3  -6   1        2.94        4.22      0.43 o
   4  -6   1       86.63       84.46      1.75 o
   5  -6   1       24.74       23.52      1.31 o
   6  -6   1      315.79      321.93      4.20 o
   7  -6   1       41.52       41.40      1.40 o
   8  -6   1       26.19       24.96      1.05 o
   9  -6   1        2.94        2.41      0.53 o
 -11  -5   1       17.42       20.66      1.31 o
 -10  -5   1        0.75        0.38      0.33 o
  -9  -5   1        4.47        3.00      0.73 o
  -8  -5   1        2.97        1.79      0.59 o
  -7  -5   1     1397.56     1379.72     14.15 o
  -6  -5   1       13.19       16.22      0.66 o
  -5  -5   1        8.51        6.67      0.38 o
  -4  -5   1      149.00      139.36      1.45 o
  -3  -5   1     1740.78     1841.73      9.77 o
  -2  -5   1      524.93      535.34      2.81 o
  -1  -5   1       53.56       60.13      0.94 o
   0  -5   1       43.45       43.79      0.78 o
   1  -5   1      185.92      184.25      1.74 o
   2  -5   1        4.84        4.83      0.32 o
   3  -5   1       15.25       14.71      0.59 o
   4  -5   1       36.30       38.98      1.09 o
   5  -5   1      171.28      145.02      1.90 o
   6  -5   1       77.83       70.80      1.83 o
   7  -5   1        8.43        5.14      0.64 o
   8  -5   1       33.30       29.19      1.32 o
   9  -5   1        1.84        1.49      0.30 o
 -11  -4   1       14.78       16.58      1.26 o
 -10  -4   1       20.83       19.49      1.34 o
  -9  -4   1       31.30       35.41      1.80 o
  -8  -4   1      425.00      427.61     12.85 o
  -7  -4   1       30.03       27.11      0.84 o
  -6  -4   1        4.15        3.87      0.38 o
  -5  -4   1      995.83     1034.83      4.72 o
  -4  -4   1      354.06      338.19      2.49 o
  -3  -4   1       73.55       98.29      4.32 o
  -2  -4   1      243.49      270.70      1.63 o
  -1  -4   1     1455.84     1353.43      5.65 o
   0  -4   1     1791.53     1697.76     13.23 o
   1  -4   1      803.65      855.06      4.84 o
   2  -4   1       26.78       28.02      0.63 o
   3  -4   1     1287.41     1335.10      5.66 o
   4  -4   1        7.19        4.68      0.38 o
   5  -4   1       12.29        8.70      0.56 o
   6  -4   1        0.25        0.28      0.48 o
   7  -4   1        3.93        2.81      0.39 o
   8  -4   1       53.42       52.84      1.67 o
   9  -4   1        0.15        0.14      0.40 o
  10  -4   1        2.10        1.03      0.33 o
 -11  -3   1       24.47       22.82      1.11 o
 -10  -3   1       16.44       16.77      1.22 o
  -9  -3   1       73.92       74.89      2.03 o
  -8  -3   1       52.10       52.72      1.44 o
  -7  -3   1      516.99      513.48      4.14 o
  -6  -3   1      228.03      204.34      2.25 o
  -5  -3   1      743.16      751.26      3.45 o
  -4  -3   1        3.67        6.01      0.26 o
  -3  -3   1      165.09      166.72      1.11 o
  -2  -3   1     1117.28     1094.87      5.88 o
  -1  -3   1      118.72       96.38      0.73 o
   0  -3   1       76.28       68.49      0.90 o
   1  -3   1     2438.77     2196.64      9.01 o
   2  -3   1     1635.07     1687.59     12.48 o
   3  -3   1      494.96      549.11      4.32 o
   4  -3   1      458.40      465.34      3.50 o
   5  -3   1      257.50      288.56      3.21 o
   6  -3   1      409.32      386.17      3.29 o
   7  -3   1      796.19      764.91      6.12 o
   8  -3   1        1.77        2.15      0.44 o
   9  -3   1      107.78       96.41      1.74 o
  10  -3   1      167.05      146.12      2.17 o
 -11  -2   1        2.08        3.75      0.58 o
 -10  -2   1       13.11       15.78      0.99 o
  -9  -2   1        0.45        0.52      0.46 o
  -8  -2   1       96.07       88.03      1.51 o
  -7  -2   1      320.68      332.97      3.50 o
  -6  -2   1       14.03       10.09      0.52 o
  -5  -2   1      253.25      292.87      3.10 o
  -4  -2   1       54.17       56.87      0.73 o
  -3  -2   1     2260.32     2151.58     10.49 o
  -2  -2   1    12699.94    10167.14     25.57 o
  -1  -2   1       21.09       15.67      0.46 o
   0  -2   1      220.02      204.97      1.45 o
   1  -2   1     3062.09     2775.16     28.19 o
   2  -2   1     2723.29     2683.65     21.45 o
   3  -2   1      236.34      258.34      1.93 o
   4  -2   1       27.25       23.70      0.62 o
   5  -2   1      199.67      227.97      2.59 o
   6  -2   1      156.16      145.41      3.07 o
   7  -2   1      184.39      179.77      2.59 o
   8  -2   1        3.12        3.08      0.49 o
   9  -2   1      165.70      158.50      2.87 o
  10  -2   1       62.23       58.50      1.33 o
  11  -2   1        0.00        0.22      0.23 o
 -11  -1   1        4.69        6.64      0.53 o
 -10  -1   1       11.77       13.30      0.85 o
  -9  -1   1       84.59       79.50      2.23 o
  -8  -1   1       15.68       13.07      0.76 o
  -7  -1   1       48.19       48.36      1.34 o
  -6  -1   1      507.17      534.17      3.90 o
  -5  -1   1      293.20      331.76      2.66 o
  -4  -1   1        2.03        5.58      0.36 o
  -3  -1   1      396.21      368.72      3.14 o
  -2  -1   1     1763.57     1576.05      4.75 o
  -1  -1   1      124.90      116.83      1.07 o
   0  -1   1     5741.58     4514.81    169.29 o
   1  -1   1       17.54       15.72      0.28 o
   2  -1   1      546.92      490.34      4.04 o
   3  -1   1      221.48      217.61      1.74 o
   4  -1   1     1054.77     1048.67      9.38 o
   5  -1   1     1927.93     2081.11     15.36 o
   6  -1   1      196.64      212.56      3.14 o
   7  -1   1      190.91      187.75      2.55 o
   8  -1   1        0.76        0.75      0.51 o
   9  -1   1       84.90       83.17      2.28 o
  10  -1   1        0.53        2.33      0.58 o
  11  -1   1      171.92      170.43      2.26 o
 -11   0   1       14.98       17.78      0.56 o
 -10   0   1       55.93       54.83      1.61 o
  -9   0   1       51.36       52.35      1.82 o
  -8   0   1       65.37       64.26      2.03 o
  -7   0   1       93.72       87.86      1.72 o
  -6   0   1       12.20       13.80      0.67 o
  -5   0   1        0.70        0.22      0.21 o
  -4   0   1       12.84        9.04      0.49 o
  -3   0   1      177.89      163.55      1.15 o
  -2   0   1      659.49      630.10      2.16 o
  -1   0   1     4033.17     3341.41     26.03 o
   0   0   1        0.01        0.74      0.07 o
   1   0   1     3066.01     2518.34      7.13 o
   2   0   1      100.81       98.71      1.37 o
   3   0   1      119.83      100.85      0.88 o
   4   0   1       48.84       49.94      0.76 o
   5   0   1      633.13      706.44      4.54 o
   6   0   1      165.12      162.31      2.21 o
   7   0   1      194.63      199.05      3.20 o
   8   0   1      306.53      305.33      3.90 o
   9   0   1        3.43        2.45      0.51 o
  10   0   1       93.50       92.43      2.47 o
  11   0   1      112.24      113.42      1.88 o
 -11   1   1       12.25       11.09      0.48 o
 -10   1   1       72.41       73.27      1.75 o
  -9   1   1      122.60      129.79      2.80 o
  -8   1   1      178.16      178.46      3.38 o
  -7   1   1      354.77      329.57      3.39 o
  -6   1   1      221.67      213.48      3.16 o
  -5   1   1       10.33        4.30      0.32 o
  -4   1   1        1.86        4.28      0.26 o
  -3   1   1     1991.68     1850.01      8.80 o
  -2   1   1       76.40       68.26      0.75 o
  -1   1   1      164.32      157.72      1.67 o
   0   1   1     5124.65     4082.75     12.86 o
   1   1   1        4.73        5.77      0.16 o
   2   1   1       19.04       20.49      0.24 o
   3   1   1      334.53      302.24      1.54 o
   4   1   1       79.60       60.30      0.71 o
   5   1   1      458.76      402.80      2.66 o
   6   1   1     1292.14     1313.24     11.20 o
   7   1   1        0.13       -0.10      0.31 o
   8   1   1      259.78      272.54      3.08 o
   9   1   1       34.30       33.45      1.49 o
  10   1   1       70.60       70.73      2.20 o
  11   1   1      102.30      100.10      1.85 o
 -11   2   1       50.51       52.32      1.40 o
 -10   2   1       11.94       10.44      0.73 o
  -9   2   1      134.83      127.44      2.94 o
  -8   2   1       63.43       57.51      1.70 o
  -7   2   1       23.71       30.00      1.00 o
  -6   2   1      353.85      340.92      4.17 o
  -5   2   1      440.09      437.63      3.56 o
  -4   2   1      497.06      521.35      3.00 o
  -3   2   1        0.06        3.62      0.27 o
  -2   2   1     2754.33     2547.38     12.59 o
   0   2   1     4184.96     3915.15      6.24 o
   1   2   1      175.81      175.49      1.22 o
   2   2   1     5703.59     5060.76     34.47 o
   3   2   1     3076.01     2829.47     16.56 o
   4   2   1      386.96      408.53      4.25 o
   5   2   1       34.41       40.89      1.03 o
   6   2   1       14.13       19.48      0.76 o
   7   2   1       66.54       73.89      2.06 o
   8   2   1       49.18       44.02      1.05 o
   9   2   1      173.27      167.79      2.79 o
  10   2   1        0.05       -0.49      0.49 o
  11   2   1       14.33       15.12      0.75 o
  12   2   1       82.42       87.22      1.91 o
 -10   3   1        8.18        6.76      0.43 o
  -9   3   1        1.91        1.78      0.43 o
  -8   3   1      131.41      123.89      2.68 o
  -7   3   1      135.34      124.30      2.48 o
  -6   3   1       72.61       91.47      1.65 o
  -5   3   1      185.34      189.08      2.50 o
  -4   3   1       30.09       38.81      0.91 o
  -3   3   1      133.91      129.23      1.39 o
  -2   3   1      835.63      925.84      6.23 o
  -1   3   1     2364.72     2228.45      8.32 o
   0   3   1      857.55      766.98      4.47 o
   1   3   1      239.13      231.98      1.01 o
   2   3   1       91.66      107.53      0.65 o
   3   3   1      126.94      133.50      0.83 o
   4   3   1      136.79      161.36      1.24 o
   5   3   1        3.19        2.69      0.26 o
   6   3   1      101.31      119.77      1.69 o
   7   3   1       79.14       90.97      1.64 o
   8   3   1      824.74      805.44     10.63 o
   9   3   1      323.75      299.52      4.33 o
  10   3   1        6.38        4.68      0.60 o
  11   3   1       32.40       32.12      1.39 o
  12   3   1        1.16        1.78      0.37 o
 -10   4   1       52.73       51.28      2.31 o
  -9   4   1       13.55       13.11      0.61 o
  -8   4   1       32.31       33.65      1.56 o
  -7   4   1       57.85       55.63      1.49 o
  -6   4   1       20.69       23.25      0.87 o
  -5   4   1      107.27      113.08      1.96 o
  -4   4   1        6.72        5.04      0.38 o
  -3   4   1      127.45      132.48      1.55 o
  -2   4   1     1969.50     2060.40     11.63 o
  -1   4   1       17.29       16.19      0.46 o
   0   4   1        9.26       11.90      1.04 o
   1   4   1      844.82      791.95      4.04 o
   2   4   1       49.40       49.76      0.49 o
   3   4   1      449.36      414.31      2.40 o
   4   4   1       11.20        8.44      0.34 o
   5   4   1      244.59      243.35      1.82 o
   6   4   1        8.03        9.90      0.47 o
   7   4   1      129.34      131.28      2.21 o
   8   4   1       48.57       45.11      1.80 o
   9   4   1       11.43       12.16      1.12 o
  10   4   1       18.15       16.17      0.91 o
  11   4   1       56.46       53.50      2.29 o
  12   4   1        2.80        2.69      0.40 o
  -9   5   1       10.90       13.58      0.68 o
  -8   5   1        1.86        1.87      0.45 o
  -7   5   1        0.48        1.73      0.42 o
  -6   5   1        4.57        4.88      0.53 o
  -5   5   1      420.31      397.57      3.60 o
  -4   5   1        4.13        2.20      0.32 o
  -3   5   1      704.72      702.22      4.27 o
  -2   5   1      514.75      506.34      3.81 o
  -1   5   1      434.65      414.64      2.68 o
   0   5   1      740.56      740.02      3.60 o
   1   5   1       83.94       77.87      0.96 o
   2   5   1      222.73      240.71      1.96 o
   3   5   1       53.21       45.00      0.79 o
   4   5   1       40.70       69.91      1.42 o
   5   5   1       30.43       35.85      0.94 o
   6   5   1      611.76      611.22      5.39 o
   7   5   1        1.29        0.55      0.40 o
   8   5   1       82.98       82.61      2.51 o
   9   5   1       27.93       28.84      1.62 o
  10   5   1        1.10        1.08      0.38 o
  11   5   1       49.32       41.48      1.94 o
  -8   6   1        3.07        4.23      0.47 o
  -7   6   1        8.94        8.35      0.71 o
  -6   6   1       13.80       14.27      1.01 o
  -5   6   1      145.81      152.51      3.20 o
  -4   6   1      399.86      392.80      3.79 o
  -3   6   1       84.98       92.62      1.74 o
  -2   6   1        0.29        0.00      0.25 o
  -1   6   1      418.87      386.64      3.47 o
   0   6   1      942.79      928.06      4.95 o
   1   6   1        9.01       13.39      0.53 o
   2   6   1      137.05      117.56      1.59 o
   3   6   1      631.16      659.62      5.02 o
   4   6   1       83.91       85.17      1.64 o
   5   6   1        0.52        1.50      0.33 o
   6   6   1     1320.15     1331.09      8.87 o
   7   6   1      250.36      259.73      2.95 o
   8   6   1       98.65      103.17      2.40 o
   9   6   1       71.87       74.99      2.84 o
  10   6   1       30.32       33.16      1.42 o
  11   6   1        6.18        8.06      0.66 o
  -8   7   1      251.68      312.94      5.25 o
  -7   7   1        2.63        0.79      0.52 o
  -6   7   1        3.27        2.88      0.45 o
  -5   7   1       58.70       66.87      2.08 o
  -4   7   1      394.53      414.18      6.56 o
  -3   7   1        1.05        1.03      0.40 o
  -2   7   1      289.65      280.84      3.13 o
  -1   7   1        2.04        1.54      0.41 o
   0   7   1       17.54       20.38      0.86 o
   1   7   1      168.74      185.18      2.55 o
   2   7   1       35.45       35.85      1.30 o
   3   7   1       49.11       55.50      1.62 o
   4   7   1      112.48      137.94      2.42 o
   5   7   1       13.95       14.84      1.00 o
   6   7   1        7.63        9.58      0.57 o
   7   7   1      296.19      292.58      7.22 o
   8   7   1       14.44       14.13      1.06 o
   9   7   1        0.56       -0.46      0.61 o
  10   7   1       48.57       52.59      1.44 o
  11   7   1       73.20       82.99      7.29 o
  -7   8   1       18.42       14.10      0.65 o
  -6   8   1      100.22      102.77      2.45 o
  -5   8   1        0.97        1.17      0.44 o
  -4   8   1       63.22       62.95      2.05 o
  -3   8   1        7.33        5.97      0.80 o
  -2   8   1       64.92       66.13      1.84 o
  -1   8   1        0.26        0.26      0.28 o
   0   8   1       49.27       56.43      1.25 o
   1   8   1        6.01        6.50      0.50 o
   2   8   1      145.03      163.30      2.41 o
   3   8   1        0.31        0.49      0.45 o
   4   8   1        0.25       -0.33      0.33 o
   5   8   1        0.02        0.13      0.47 o
   6   8   1        4.43        2.93      0.68 o
   7   8   1      247.66      245.53      5.65 o
   8   8   1      303.50      297.89      5.29 o
   9   8   1       22.00       25.58      1.79 o
  10   8   1       22.65       26.44      1.40 o
  11   8   1       51.59       61.90      2.32 o
  -6   9   1      163.80      204.27      2.24 o
  -5   9   1      104.72       92.53      1.71 o
  -4   9   1        6.84        7.35      0.67 o
  -3   9   1        1.58        2.44      0.50 o
  -2   9   1       51.82       53.72      1.87 o
  -1   9   1      106.63      106.15      2.67 o
   0   9   1       30.33       30.86      1.89 o
   1   9   1      698.19      664.54      9.61 o
   2   9   1      202.65      208.25      6.72 o
   3   9   1      197.59      209.12      3.73 o
   4   9   1        1.28        2.40      0.51 o
   5   9   1      241.12      248.53      5.26 o
   6   9   1      192.50      187.81      3.07 o
   7   9   1      126.88      125.02      2.99 o
   8   9   1        0.23        2.04      0.60 o
   9   9   1       99.51       90.33      2.33 o
  10   9   1       77.45       95.67      7.39 o
  -5  10   1       33.33       34.58      1.23 o
  -4  10   1       21.40       24.46      1.02 o
  -3  10   1        0.99        0.49      0.47 o
  -2  10   1       54.51       52.44      2.46 o
  -1  10   1        0.23        0.13      0.47 o
   0  10   1       21.72       22.24      1.42 o
   1  10   1        0.00        0.17      0.41 o
   2  10   1        9.15        9.69      0.91 o
   3  10   1       47.24       48.21      1.62 o
   4  10   1       57.04       58.04      2.01 o
   5  10   1       13.36       15.08      1.17 o
   6  10   1      170.38      171.39      3.00 o
   7  10   1        3.16        4.98      0.57 o
   8  10   1        0.14        0.18      0.27 o
   9  10   1        1.51        1.13      0.58 o
  -3  11   1       33.88       41.92      1.43 o
  -2  11   1       11.59       10.49      0.77 o
  -1  11   1       10.86       11.91      1.07 o
   0  11   1        0.10        0.07      0.39 o
   1  11   1      102.53       97.88      2.92 o
   2  11   1       80.82       77.51      2.39 o
   3  11   1       40.67       40.21      1.47 o
   4  11   1       32.72       28.39      1.40 o
   5  11   1        1.63        2.95      0.63 o
   6  11   1        1.39        0.19      0.51 o
   7  11   1       46.33       41.42      1.66 o
   8  11   1        1.46        1.46      0.45 o
  -1  12   1        1.67        1.65      0.28 o
   0  12   1       10.23        8.23      0.73 o
   1  12   1      172.18      158.22      2.57 o
   2  12   1        9.91        9.41      0.73 o
   3  12   1      273.08      260.56      4.17 o
   4  12   1       15.27       14.80      0.95 o
   5  12   1       10.37       11.95      1.51 o
   6  12   1       11.49       10.88      1.19 o
  -6 -12   2        0.29        1.21      0.46 o
  -5 -12   2      122.39      116.37      4.23 o
  -4 -12   2        0.94        1.66      0.46 o
  -3 -12   2        8.74        7.81      0.82 o
  -2 -12   2       29.86       24.71      1.03 o
  -1 -12   2       41.37       35.34      2.01 o
   0 -12   2       30.74       31.70      1.03 o
   1 -12   2        0.94        0.55      0.29 o
  -7 -11   2        5.67        4.71      1.58 o
  -6 -11   2       15.05       15.69      1.14 o
  -5 -11   2        0.26        0.81      0.48 o
  -4 -11   2        4.61        3.39      1.02 o
  -3 -11   2       18.79       22.28      1.20 o
  -2 -11   2       22.61       19.38      1.25 o
  -1 -11   2      529.37      509.90      6.71 o
   0 -11   2       26.68       22.13      0.98 o
   1 -11   2       55.26       55.09      1.69 o
   2 -11   2        0.13        0.31      0.27 o
   3 -11   2        0.00        0.13      0.24 o
  -9 -10   2      105.13      108.03      3.25 o
  -8 -10   2        3.74        6.89      1.15 o
  -7 -10   2        5.55        5.52      0.63 o
  -6 -10   2       17.10       13.76      1.06 o
  -5 -10   2       98.45       90.94      2.74 o
  -4 -10   2      105.77      110.63      2.53 o
  -3 -10   2       11.16        9.60      0.75 o
  -2 -10   2        0.36        0.71      0.38 o
  -1 -10   2       74.35       72.57      2.10 o
   0 -10   2       17.29       18.40      1.26 o
   1 -10   2       36.31       36.57      2.11 o
   2 -10   2       82.23       86.39      3.06 o
   3 -10   2        1.37        1.26      0.53 o
   4 -10   2       92.37      107.72      2.74 o
   5 -10   2       54.91       55.43      1.49 o
 -10  -9   2        3.50        5.54      0.54 o
  -9  -9   2       74.63       71.51      3.59 o
  -8  -9   2       34.14       29.56      1.86 o
  -7  -9   2        0.05        0.45      0.65 o
  -6  -9   2       76.95       74.06      2.08 o
  -5  -9   2       41.00       40.38      1.52 o
  -4  -9   2       76.48       84.40      2.18 o
  -3  -9   2      238.77      232.66      3.18 o
  -2  -9   2      100.92      104.48      2.42 o
  -1  -9   2       35.84       40.60      1.68 o
   0  -9   2       53.73       54.60      2.34 o
   1  -9   2      332.37      344.49      4.78 o
   2  -9   2       10.61        8.82      0.75 o
   3  -9   2      118.32      108.92      2.34 o
   4  -9   2       63.43       71.63      1.74 o
   5  -9   2      102.59      104.86      2.02 o
   6  -9   2       15.46       12.40      0.81 o
 -10  -8   2        3.79        1.63      0.52 o
  -9  -8   2      152.38      147.13      4.09 o
  -8  -8   2       11.37        9.67      1.95 o
  -7  -8   2       94.65       82.01      2.24 o
  -6  -8   2      528.13      484.14      5.00 o
  -5  -8   2      151.13      153.60      3.25 o
  -4  -8   2      115.73      121.54      2.00 o
  -3  -8   2      151.01      133.40      2.09 o
  -2  -8   2       12.84       17.29      0.82 o
  -1  -8   2      457.03      487.75      9.72 o
   0  -8   2       65.32       62.89      1.19 o
   1  -8   2       49.98       49.70      1.19 o
   2  -8   2       23.85       27.51      1.63 o
   3  -8   2       23.82       26.61      1.38 o
   4  -8   2      486.88      498.17      6.50 o
   5  -8   2        8.32        8.26      0.77 o
   6  -8   2       38.70       40.82      1.24 o
   7  -8   2       22.52       24.95      0.94 o
 -11  -7   2        3.07        2.83      0.60 o
 -10  -7   2        0.02        2.24      0.43 o
  -9  -7   2       33.28       29.25      1.32 o
  -8  -7   2       17.19       14.06      1.09 o
  -7  -7   2       54.37       57.48      1.56 o
  -6  -7   2       18.63       15.38      0.91 o
  -5  -7   2      356.09      351.80      3.39 o
  -4  -7   2      193.43      197.46      3.12 o
  -3  -7   2      243.78      259.16      3.48 o
  -2  -7   2      194.41      174.17      2.77 o
  -1  -7   2        2.07        2.25      0.38 o
   0  -7   2        3.93        4.59      0.52 o
   1  -7   2       66.27       68.32      1.75 o
   2  -7   2       11.45       11.87      0.62 o
   3  -7   2      450.16      419.53      3.96 o
   4  -7   2        5.64        1.86      0.54 o
   5  -7   2        1.09       -0.39      0.52 o
   6  -7   2       98.80      109.88      2.62 o
   7  -7   2        3.59        3.39      0.54 o
   8  -7   2       10.47       10.26      0.53 o
 -11  -6   2        6.29        5.57      0.61 o
 -10  -6   2        5.88        3.72      0.52 o
  -9  -6   2       83.63       80.75      2.33 o
  -8  -6   2        8.53        3.52      0.74 o
  -7  -6   2      610.14      571.76      8.23 o
  -6  -6   2      442.48      452.12      4.00 o
  -5  -6   2      147.72      154.94      2.84 o
  -4  -6   2       26.43       25.34      0.84 o
  -3  -6   2        0.05        0.28      0.18 o
  -2  -6   2       44.64       56.54      0.98 o
  -1  -6   2       92.05      116.42      1.65 o
   0  -6   2      563.16      622.61      4.50 o
   1  -6   2      500.22      486.41      5.85 o
   2  -6   2       52.69       66.53      1.60 o
   3  -6   2        8.00        7.84      0.62 o
   4  -6   2      151.72      155.60      2.41 o
   5  -6   2        1.95        2.29      0.56 o
   6  -6   2       51.69       51.63      1.71 o
   7  -6   2        7.15        7.72      0.65 o
   8  -6   2        4.30        4.58      0.43 o
   9  -6   2       77.04       77.51      2.06 o
 -11  -5   2       10.50       10.14      0.91 o
 -10  -5   2       18.63       16.42      1.01 o
  -9  -5   2       17.43       18.77      1.31 o
  -8  -5   2      747.23      698.12      8.32 o
  -7  -5   2      189.99      176.22      2.25 o
  -6  -5   2       40.18       39.06      1.05 o
  -5  -5   2       65.18       65.26      1.22 o
  -4  -5   2      173.40      206.24      2.00 o
  -3  -5   2       39.36       47.18      0.82 o
  -2  -5   2      178.46      155.10      1.42 o
  -1  -5   2        7.41        5.42      0.34 o
   0  -5   2       14.23       14.72      0.53 o
   1  -5   2      713.75      741.53      5.61 o
   2  -5   2      274.25      271.08      2.11 o
   3  -5   2       22.93       21.01      0.75 o
   4  -5   2      135.55      124.16      1.96 o
   5  -5   2      345.37      327.16      3.03 o
   6  -5   2       20.90       13.89      0.88 o
   7  -5   2      216.03      189.23      2.89 o
   8  -5   2        3.94        5.87      0.54 o
   9  -5   2        2.30        3.15      0.38 o
 -11  -4   2       18.16       17.24      1.22 o
 -10  -4   2      123.57      123.30      3.96 o
  -9  -4   2       19.14       18.71      1.17 o
  -8  -4   2      122.69      119.00      3.24 o
  -7  -4   2       95.11       95.94      1.66 o
  -6  -4   2       33.21       41.61      1.14 o
  -5  -4   2      244.12      239.69      2.54 o
  -4  -4   2      728.46      674.81      6.91 o
  -3  -4   2       12.00       12.82      0.40 o
  -2  -4   2      404.18      407.62      3.07 o
  -1  -4   2      279.39      252.15      1.23 o
   0  -4   2       29.33       20.87      0.49 o
   1  -4   2      101.53       98.02      1.06 o
   2  -4   2       18.20       14.31      0.51 o
   3  -4   2        1.08        0.46      0.20 o
   4  -4   2      257.17      266.14      2.49 o
   5  -4   2     1071.74     1152.01      6.18 o
   6  -4   2        0.12        0.54      0.28 o
   7  -4   2       39.35       40.25      1.29 o
   8  -4   2        0.81        1.04      0.34 o
   9  -4   2        6.68        6.13      0.52 o
  10  -4   2       22.92       20.21      0.80 o
 -11  -3   2        0.24       -0.19      0.31 o
 -10  -3   2        7.86        7.19      0.83 o
  -9  -3   2       90.74       91.86      2.23 o
  -8  -3   2      679.56      663.56     12.55 o
  -7  -3   2        5.86        4.50      0.42 o
  -6  -3   2      171.80      207.04      2.26 o
  -5  -3   2      379.76      401.83      2.50 o
  -4  -3   2       62.68       83.12      0.95 o
  -3  -3   2     1066.14     1106.40      7.78 o
  -2  -3   2      193.86      185.30      0.93 o
  -1  -3   2       10.70       10.75      0.25 o
   0  -3   2      347.73      354.54      2.04 o
   1  -3   2      202.62      204.61      1.49 o
   2  -3   2      149.95      139.26      1.28 o
   3  -3   2        1.26        1.78      0.27 o
   4  -3   2      258.33      270.78      2.54 o
   5  -3   2       30.09       43.71      1.19 o
   6  -3   2        4.78        2.96      0.35 o
   7  -3   2      398.80      385.53      5.16 o
   8  -3   2       97.02       93.95      2.14 o
   9  -3   2       60.08       59.29      1.52 o
  10  -3   2        7.24        6.82      0.70 o
 -11  -2   2       34.96       36.42      1.37 o
 -10  -2   2       10.16        9.33      0.93 o
  -9  -2   2      294.39      291.54      4.67 o
  -8  -2   2       11.63       11.80      0.87 o
  -7  -2   2      106.03       94.45      1.85 o
  -6  -2   2       37.90       34.32      0.93 o
  -5  -2   2        0.28        0.07      0.16 o
  -4  -2   2        6.11        7.37      0.33 o
  -3  -2   2      865.52      827.88      4.86 o
  -2  -2   2     4474.13     3896.69     14.07 o
  -1  -2   2    10935.69     8386.00    478.24 o
   0  -2   2     4598.30     3947.33     41.74 o
   1  -2   2     2143.69     2032.79     16.11 o
   2  -2   2        9.11        4.81      0.26 o
   3  -2   2       42.67       33.87      0.79 o
   4  -2   2       53.81       51.19      0.99 o
   5  -2   2       43.74       61.99      1.34 o
   6  -2   2      230.43      244.13      3.92 o
   7  -2   2      366.37      384.25      4.36 o
   8  -2   2       67.07       64.89      1.83 o
   9  -2   2       46.24       44.31      1.55 o
  10  -2   2        6.47        9.84      0.66 o
  11  -2   2       10.79       10.24      0.61 o
 -11  -1   2       15.84       14.84      0.87 o
 -10  -1   2       52.81       62.07      1.87 o
  -9  -1   2        0.00        0.54      0.64 o
  -8  -1   2      137.30      142.36      2.77 o
  -7  -1   2      700.41      711.75      5.23 o
  -6  -1   2        2.22        3.95      0.37 o
  -5  -1   2       60.70       59.85      1.14 o
  -4  -1   2       28.52       16.20      0.56 o
  -3  -1   2      416.18      420.62      1.98 o
  -2  -1   2      441.84      454.73      2.94 o
  -1  -1   2     5740.63     4855.41     21.33 o
   0  -1   2        0.59        0.26      0.06 o
   1  -1   2      609.06      563.72      4.84 o
   2  -1   2       45.06       51.22      0.61 o
   3  -1   2      335.93      324.78      1.97 o
   4  -1   2      623.16      626.42      4.86 o
   5  -1   2        0.09        0.43      0.21 o
   6  -1   2       73.91       85.07      2.00 o
   7  -1   2      183.03      213.20      2.54 o
   8  -1   2      104.27       97.61      2.52 o
   9  -1   2        0.10        0.08      0.45 o
  10  -1   2      635.00      653.09      7.10 o
  11  -1   2        3.20        5.26      0.37 o
 -11   0   2       12.17       10.83      0.42 o
 -10   0   2       22.52       23.83      1.04 o
  -9   0   2        0.27        0.66      0.42 o
  -8   0   2      366.12      343.41      4.61 o
  -7   0   2      464.12      468.90      3.60 o
  -6   0   2       91.78      105.37      1.96 o
  -5   0   2       74.49       68.87      1.25 o
  -4   0   2       11.33       10.52      0.35 o
  -3   0   2       87.04       82.34      0.81 o
  -2   0   2      667.22      621.93      2.47 o
  -1   0   2      202.18      184.06      0.97 o
   0   0   2     2021.31     1723.02     12.96 o
   1   0   2      158.25      152.76      3.17 o
   2   0   2       25.62       35.67      0.54 o
   3   0   2       68.77       68.72      0.71 o
   4   0   2      434.92      422.04      4.08 o
   5   0   2       56.28       62.84      0.96 o
   6   0   2       20.62       19.90      0.90 o
   7   0   2        9.36        8.95      0.73 o
   8   0   2      108.72       94.68      2.03 o
   9   0   2       93.39       83.84      2.32 o
  10   0   2        6.37        6.43      0.75 o
  11   0   2       11.99       10.41      0.63 o
 -11   1   2       67.31       64.63      1.11 o
 -10   1   2       26.06       23.11      1.05 o
  -9   1   2      195.57      187.02      3.59 o
  -8   1   2       62.13       55.64      1.89 o
  -7   1   2      830.73      843.22      5.07 o
  -6   1   2      423.09      434.38      4.56 o
  -5   1   2      162.89      181.34      1.89 o
  -4   1   2       27.72       45.18      0.70 o
  -3   1   2     1024.42     1004.06      7.11 o
  -2   1   2     1405.47     1325.62      6.60 o
  -1   1   2      399.31      389.00      2.77 o
   0   1   2        3.06        3.76      0.12 o
   1   1   2     4297.13     3508.69     29.74 o
   2   1   2      576.96      572.62      3.37 o
   3   1   2       18.01       25.27      0.42 o
   4   1   2     2145.83     2197.77     15.74 o
   5   1   2      878.44      928.21      4.14 o
   6   1   2      754.00      840.92      4.95 o
   7   1   2       33.64       30.66      1.19 o
   8   1   2        7.96        5.89      0.45 o
   9   1   2       48.48       48.04      1.77 o
  10   1   2       25.70       22.00      1.28 o
  11   1   2       54.81       52.93      1.39 o
  12   1   2      235.03      263.42      4.61 o
 -10   2   2       17.55       18.26      0.89 o
  -9   2   2       21.08       24.00      1.28 o
  -8   2   2        0.08        0.80      0.40 o
  -7   2   2       13.83       20.87      0.79 o
  -6   2   2       48.52       41.93      1.51 o
  -5   2   2       86.98       95.36      1.62 o
  -4   2   2      414.26      419.12      2.51 o
  -3   2   2      146.83      138.23      1.24 o
  -2   2   2     6263.36     5625.56     24.44 o
   0   2   2      222.51      186.20      1.52 o
   1   2   2      203.21      194.31      1.06 o
   2   2   2     2175.66     1915.63     11.21 o
   3   2   2     3830.72     3510.68     24.64 o
   4   2   2      481.00      501.26      2.55 o
   5   2   2      344.14      365.94      3.01 o
   6   2   2       89.48       72.48      1.30 o
   7   2   2        1.60        1.82      0.48 o
   8   2   2       46.62       62.56      1.31 o
   9   2   2      240.52      224.18      3.65 o
  10   2   2      269.68      271.33      4.27 o
  11   2   2       68.25       67.32      1.57 o
  12   2   2        0.94        2.38      0.66 o
 -10   3   2        4.92        4.81      0.37 o
  -9   3   2       30.12       29.86      1.10 o
  -8   3   2        8.14        8.85      0.69 o
  -7   3   2      484.13      464.67      8.55 o
  -6   3   2       83.46       81.39      1.48 o
  -5   3   2      156.88      128.82      2.01 o
  -4   3   2      601.52      648.25      3.47 o
  -3   3   2      645.91      620.41      4.55 o
  -2   3   2      157.51      158.77      1.31 o
  -1   3   2     1758.52     1620.74     11.85 o
   0   3   2     2166.55     2022.25      8.42 o
   1   3   2        7.51       10.49      0.25 o
   2   3   2     2434.10     2211.68     10.33 o
   3   3   2      160.01      152.98      1.08 o
   4   3   2     1741.41     1834.86      7.85 o
   5   3   2      283.05      311.90      2.74 o
   6   3   2       30.56       29.58      0.96 o
   7   3   2       12.22        8.83      0.64 o
   8   3   2      390.81      384.69      3.81 o
   9   3   2      161.38      160.46      3.19 o
  10   3   2       81.89       79.18      2.18 o
  11   3   2        2.80        3.74      0.47 o
  12   3   2        0.10       -0.02      0.28 o
 -10   4   2        1.98        4.17      0.70 o
  -9   4   2        7.51        5.14      0.43 o
  -8   4   2        4.98        5.32      0.57 o
  -7   4   2        0.19        0.24      0.34 o
  -6   4   2      107.76      102.58      2.43 o
  -5   4   2      251.67      239.82      2.89 o
  -4   4   2      225.47      212.48      2.17 o
  -3   4   2      566.17      503.51      2.87 o
  -2   4   2     5559.55     5524.39     32.59 o
  -1   4   2     3578.60     3645.64     24.87 o
   0   4   2       62.51       56.10      0.94 o
   1   4   2      489.83      482.52      3.26 o
   2   4   2       30.75       35.74      0.73 o
   3   4   2        6.31        6.27      0.21 o
   4   4   2      582.75      620.67      3.66 o
   5   4   2      215.57      200.70      1.68 o
   6   4   2      374.72      408.63      4.20 o
   7   4   2       21.40       25.03      0.95 o
   8   4   2       27.27       22.62      1.13 o
   9   4   2       11.07        7.62      0.73 o
  10   4   2        0.19        0.44      0.29 o
  11   4   2       75.07       74.22      2.05 o
  12   4   2        8.50        4.97      0.51 o
  -9   5   2       15.14       12.19      0.62 o
  -8   5   2       40.77       37.37      1.33 o
  -7   5   2       57.87       61.83      1.95 o
  -6   5   2      446.21      425.38      4.75 o
  -5   5   2       19.99       17.32      0.69 o
  -4   5   2      167.07      163.61      2.18 o
  -3   5   2      109.07      116.85      1.74 o
  -2   5   2      111.23      103.32      1.62 o
  -1   5   2      344.12      319.21      2.75 o
   0   5   2       28.97       40.90      0.85 o
   1   5   2       30.34       45.20      0.73 o
   2   5   2       14.89        7.93      0.31 o
   3   5   2      886.84      866.07      7.16 o
   4   5   2     1282.79     1293.59     10.18 o
   5   5   2      495.61      485.27      4.42 o
   6   5   2       22.23       32.32      1.96 o
   7   5   2      529.47      512.27      6.47 o
   8   5   2        7.20        8.80      0.85 o
   9   5   2       65.64       59.69      1.98 o
  10   5   2       27.26       29.83      1.43 o
  11   5   2        3.90        2.30      0.62 o
  12   5   2        0.08       -0.06      0.25 o
  -8   6   2       14.30       18.38      0.86 o
  -7   6   2        0.51        0.47      0.43 o
  -6   6   2       50.74       46.69      1.50 o
  -5   6   2      179.90      177.69      2.97 o
  -4   6   2        0.01        0.14      0.36 o
  -3   6   2      357.37      346.26      4.73 o
  -2   6   2      250.55      257.37      3.01 o
  -1   6   2        4.96        2.55      0.33 o
   0   6   2      583.63      629.95      3.73 o
   1   6   2      133.12      147.16      1.58 o
   2   6   2       36.33       54.23      1.14 o
   3   6   2      499.89      523.26      5.76 o
   4   6   2      119.56      127.51      2.00 o
   5   6   2      272.46      260.29      3.71 o
   6   6   2      498.74      525.47      5.96 o
   7   6   2      266.21      291.00      3.09 o
   8   6   2        5.75        3.47      0.53 o
   9   6   2       15.74       14.60      1.11 o
  10   6   2       17.26       18.71      1.29 o
  11   6   2       10.15       10.21      0.73 o
  -8   7   2       10.45       19.15      0.99 o
  -7   7   2        6.75        8.19      0.86 o
  -6   7   2        0.41        0.50      0.37 o
  -5   7   2        0.12        1.03      0.44 o
  -4   7   2        7.96        9.92      0.89 o
  -3   7   2      430.47      435.35      4.77 o
  -2   7   2       13.32       14.55      0.70 o
  -1   7   2      688.48      686.72      5.10 o
   0   7   2       14.50       13.19      0.73 o
   1   7   2       65.60       65.44      1.39 o
   2   7   2        7.70        6.45      0.52 o
   3   7   2       37.95       38.13      1.34 o
   4   7   2      110.76      117.75      2.05 o
   5   7   2      344.66      332.33      3.49 o
   6   7   2      554.22      568.71      5.36 o
   7   7   2      134.89      135.22      3.11 o
   8   7   2       18.47       18.05      1.17 o
   9   7   2        3.76        2.16      0.79 o
  10   7   2       25.72       27.04      1.14 o
  11   7   2        0.51        0.11      0.26 o
  -7   8   2        1.76        2.46      0.35 o
  -6   8   2       26.04       23.09      1.15 o
  -5   8   2      103.46       93.34      2.64 o
  -4   8   2      248.64      228.11      3.80 o
  -3   8   2      158.55      150.70      3.28 o
  -2   8   2       26.19       24.02      1.13 o
  -1   8   2      408.30      408.80      4.56 o
   0   8   2       46.42       36.36      1.05 o
   1   8   2        8.04       11.21      0.63 o
   2   8   2        9.16       10.00      0.63 o
   3   8   2        0.28        0.99      0.30 o
   4   8   2       55.78       68.30      1.47 o
   5   8   2      101.89       95.38      1.94 o
   6   8   2      185.83      196.36      3.61 o
   7   8   2      190.71      206.44      7.02 o
   8   8   2        0.19        0.03      0.56 o
   9   8   2      273.97      255.91      5.59 o
  10   8   2       62.76       64.88      1.98 o
  11   8   2       11.60       15.10      1.21 o
  -6   9   2       13.39       13.81      0.59 o
  -5   9   2       48.52       48.59      1.21 o
  -4   9   2       15.79       13.59      0.74 o
  -3   9   2        0.00       -0.40      0.40 o
  -2   9   2       77.56       76.26      2.17 o
  -1   9   2      227.34      218.87      3.80 o
   0   9   2        6.63        7.73      0.96 o
   1   9   2       56.99       65.39      2.46 o
   2   9   2       11.50       10.72      0.91 o
   3   9   2       15.77       13.61      0.99 o
   4   9   2       15.28       15.77      1.09 o
   5   9   2       48.00       53.24      2.46 o
   6   9   2        8.27        9.08      0.78 o
   7   9   2       25.87       24.47      1.29 o
   8   9   2        0.04       -0.49      0.70 o
   9   9   2      307.70      303.33      5.20 o
  10   9   2       15.89       22.67      0.95 o
  -5  10   2       20.48       21.88      0.94 o
  -4  10   2       13.40       12.91      0.61 o
  -3  10   2        5.79        7.23      0.70 o
  -2  10   2       41.58       36.21      2.04 o
  -1  10   2        3.14        4.25      0.68 o
   0  10   2        3.31        3.67      0.83 o
   1  10   2      276.46      307.16      5.15 o
   2  10   2      196.55      211.70      4.78 o
   3  10   2       12.20       15.48      0.91 o
   4  10   2        4.56        3.73      0.49 o
   5  10   2       27.80       26.31      1.58 o
   6  10   2      133.32      131.61      3.30 o
   7  10   2        4.32        3.95      0.58 o
   8  10   2       20.78       23.34      1.57 o
   9  10   2       10.59        8.51      0.71 o
  -3  11   2        9.17        9.30      0.58 o
  -2  11   2        0.91        0.55      0.26 o
  -1  11   2        0.28        0.22      0.32 o
   0  11   2        1.92        2.37      0.47 o
   1  11   2      628.92      636.62      8.29 o
   2  11   2        3.32        4.56      0.63 o
   3  11   2      214.10      217.60      5.54 o
   4  11   2      116.53      119.06      2.77 o
   5  11   2      163.53      158.02      4.40 o
   6  11   2        0.03       -0.22      0.52 o
   7  11   2        9.92        8.14      0.66 o
   8  11   2        5.62        3.68      0.61 o
  -1  12   2       18.58       15.99      0.70 o
   0  12   2       20.87       18.32      0.85 o
   1  12   2        6.37        6.60      0.52 o
   2  12   2       77.77       77.68      1.86 o
   3  12   2       34.22       36.77      4.94 o
   4  12   2        2.53        2.35      0.93 o
   5  12   2      181.17      170.05      3.75 o
   6  12   2       71.93       70.70      2.86 o
  -5 -12   3       23.56       23.81      1.05 o
  -4 -12   3        0.25        0.18      0.32 o
  -3 -12   3       83.20       75.28      2.17 o
  -2 -12   3        0.30        0.91      0.42 o
  -1 -12   3       37.80       42.84      1.55 o
   0 -12   3       10.34       10.04      0.75 o
   1 -12   3       24.28       25.26      1.00 o
  -7 -11   3       39.79       40.67      2.08 o
  -6 -11   3       38.10       38.22      1.67 o
  -5 -11   3        0.12       -0.34      0.47 o
  -4 -11   3       24.09       25.97      1.22 o
  -3 -11   3        0.97        0.73      0.45 o
  -2 -11   3       18.00       13.75      0.81 o
  -1 -11   3       13.01       13.13      0.80 o
   0 -11   3        8.52        6.75      0.66 o
   1 -11   3        0.14        0.34      0.34 o
   2 -11   3       72.86       64.10      2.25 o
   3 -11   3       12.53       13.92      0.63 o
  -8 -10   3        0.12       -0.14      0.46 o
  -7 -10   3        0.79        1.39      0.40 o
  -6 -10   3       58.15       55.06      1.60 o
  -5 -10   3        0.02       -0.03      0.61 o
  -4 -10   3       67.30       66.03      2.27 o
  -3 -10   3      301.80      286.36      3.99 o
  -2 -10   3       20.19       21.58      1.16 o
  -1 -10   3        2.35        2.49      0.49 o
   0 -10   3        1.92        1.57      0.46 o
   1 -10   3       40.17       41.60      2.18 o
   2 -10   3      246.06      258.12      5.09 o
   3 -10   3       42.96       54.48      2.18 o
   4 -10   3       21.78       26.60      1.49 o
   5 -10   3       28.94       23.14      0.89 o
  -9  -9   3        3.57        4.38      1.01 o
  -8  -9   3       45.75       46.79      2.07 o
  -7  -9   3       62.33       60.06      1.85 o
  -6  -9   3       45.99       41.24      1.60 o
  -5  -9   3        2.74        4.05      0.50 o
  -4  -9   3      141.29      142.77      2.84 o
  -3  -9   3      198.25      206.57      3.29 o
  -2  -9   3      487.80      477.47      9.80 o
  -1  -9   3      204.10      219.07      4.02 o
   0  -9   3      188.63      189.91      4.02 o
   1  -9   3        4.54        8.06      0.79 o
   2  -9   3      115.22      125.52      2.85 o
   3  -9   3      135.62      141.34      2.94 o
   4  -9   3       10.84       11.62      0.74 o
   5  -9   3       41.87       47.86      1.21 o
   6  -9   3        6.11        3.12      0.31 o
 -10  -8   3       32.33       29.19      3.08 o
  -9  -8   3       41.22       37.64      2.97 o
  -8  -8   3       88.31       79.31      2.42 o
  -7  -8   3       71.68       75.98      2.28 o
  -6  -8   3      190.10      166.30      3.75 o
  -5  -8   3       41.50       40.92      1.58 o
  -4  -8   3      127.24      121.97      2.65 o
  -3  -8   3       13.75       15.08      0.98 o
  -2  -8   3        8.18        5.73      0.39 o
  -1  -8   3       26.91       35.31      1.00 o
   0  -8   3        0.92        1.23      0.30 o
   1  -8   3        4.67        3.23      0.55 o
   2  -8   3       93.70      106.59      2.74 o
   3  -8   3      293.71      311.89      4.08 o
   4  -8   3        3.94        4.04      0.64 o
   5  -8   3       42.29       45.18      1.47 o
   6  -8   3        0.04        0.67      0.30 o
   7  -8   3       50.66       54.14      1.31 o
 -10  -7   3        6.56        9.98      0.76 o
  -9  -7   3       95.37       80.77      2.07 o
  -8  -7   3      190.27      198.15      4.25 o
  -7  -7   3       76.36       71.36      2.07 o
  -6  -7   3      572.20      560.15      4.91 o
  -5  -7   3      164.53      164.85      2.36 o
  -4  -7   3      164.00      158.21      2.31 o
  -3  -7   3       61.35       55.84      1.57 o
  -2  -7   3     1166.15     1188.50     13.54 o
  -1  -7   3       69.20       65.30      1.55 o
   0  -7   3      503.75      548.81      5.81 o
   1  -7   3       19.21       16.96      0.83 o
   2  -7   3       22.60       20.23      0.86 o
   3  -7   3      179.07      187.74      3.55 o
   4  -7   3       73.99       72.40      2.04 o
   5  -7   3       95.08      100.50      2.67 o
   6  -7   3        0.16        0.08      0.41 o
   7  -7   3       14.38       12.48      0.78 o
   8  -7   3        0.45        1.07      0.79 o
 -11  -6   3       29.77       34.53      1.28 o
 -10  -6   3        1.10        2.08      0.48 o
  -9  -6   3       16.89       19.54      1.16 o
  -8  -6   3      116.96      127.80      3.04 o
  -7  -6   3       71.96       62.08      1.95 o
  -6  -6   3      760.29      747.97      6.88 o
  -5  -6   3      106.53      101.85      1.95 o
  -4  -6   3      266.27      256.60      2.93 o
  -3  -6   3        6.83        7.62      0.48 o
  -2  -6   3       77.71       72.77      1.15 o
  -1  -6   3      149.60      146.01      2.79 o
   0  -6   3      253.41      236.67      3.43 o
   1  -6   3      311.20      331.97      3.44 o
   2  -6   3       72.96       69.53      1.67 o
   3  -6   3      133.00      138.33      1.85 o
   4  -6   3       13.55       11.17      0.67 o
   5  -6   3      142.73      146.16      3.85 o
   6  -6   3       68.85       68.44      1.94 o
   7  -6   3      110.94      104.14      2.17 o
   8  -6   3      124.73      137.89      2.11 o
   9  -6   3       18.61       21.43      0.95 o
 -11  -5   3       16.25       20.30      1.16 o
 -10  -5   3       77.46       80.71      2.38 o
  -9  -5   3      167.73      158.42      3.31 o
  -8  -5   3      147.74      147.87      3.58 o
  -7  -5   3       74.38       64.62      1.56 o
  -6  -5   3      252.83      283.08      2.51 o
  -5  -5   3      458.49      467.79      3.58 o
  -4  -5   3       94.50       88.72      1.35 o
  -3  -5   3       31.26       35.60      0.73 o
  -2  -5   3      259.98      274.62      1.82 o
  -1  -5   3      407.77      448.17      2.53 o
   0  -5   3      437.77      455.52      3.75 o
   1  -5   3      803.04      860.96      4.13 o
   2  -5   3     1516.16     1559.52     12.34 o
   3  -5   3       13.68        8.58      0.50 o
   4  -5   3       30.56       36.16      1.14 o
   5  -5   3     1346.80     1410.11      9.68 o
   6  -5   3      151.25      148.57      2.97 o
   7  -5   3        5.28        5.90      0.54 o
   8  -5   3        1.23        0.23      0.37 o
   9  -5   3        4.50        4.04      0.42 o
 -11  -4   3        0.02       -0.26      0.40 o
 -10  -4   3       50.31       48.24      2.45 o
  -9  -4   3      254.39      264.75      4.53 o
  -8  -4   3       15.97       17.67      1.15 o
  -7  -4   3        9.45       11.69      0.70 o
  -6  -4   3      121.03      121.53      1.97 o
  -5  -4   3      222.18      261.68      2.28 o
  -4  -4   3     1536.44     1410.92      5.46 o
  -3  -4   3     3472.89     3620.03     13.00 o
  -2  -4   3      397.44      397.95      2.07 o
  -1  -4   3     1305.29     1312.28      7.93 o
   0  -4   3      310.10      281.45      2.01 o
   1  -4   3       49.27       53.70      0.83 o
   2  -4   3     1050.99     1063.31      6.98 o
   3  -4   3      399.56      390.14      2.85 o
   4  -4   3      107.21      109.61      1.84 o
   5  -4   3       11.18       11.80      0.65 o
   6  -4   3      420.94      396.04      3.89 o
   7  -4   3       11.33       11.44      0.72 o
   8  -4   3       42.23       42.71      1.26 o
   9  -4   3        0.56        0.25      0.27 o
  10  -4   3       33.48       31.78      1.97 o
 -11  -3   3       32.73       29.87      1.11 o
 -10  -3   3       17.22       17.11      1.17 o
  -9  -3   3      214.53      219.35      4.52 o
  -8  -3   3      652.75      667.46      9.75 o
  -7  -3   3       59.31       55.09      1.15 o
  -6  -3   3      153.14      122.78      1.80 o
  -5  -3   3        8.71       15.86      0.54 o
  -4  -3   3     3367.38     3467.12     12.76 o
  -3  -3   3      754.84      739.56      5.39 o
  -2  -3   3      267.41      275.51      1.44 o
  -1  -3   3      239.89      223.36      1.23 o
   0  -3   3        6.77        6.90      0.24 o
   1  -3   3     1488.55     1487.28     11.36 o
   2  -3   3     3313.06     3265.98     18.75 o
   3  -3   3      543.53      577.54      2.90 o
   4  -3   3      446.03      497.27      3.44 o
   5  -3   3       27.29       25.98      0.88 o
   6  -3   3       92.47       88.13      1.56 o
   7  -3   3      268.74      269.90      4.07 o
   8  -3   3       87.74       88.19      1.75 o
   9  -3   3        1.46        2.74      0.49 o
  10  -3   3       43.10       43.72      1.25 o
 -11  -2   3       44.62       46.94      2.14 o
 -10  -2   3       75.99       85.06      1.72 o
  -9  -2   3       24.94       24.25      1.30 o
  -8  -2   3       28.88       25.71      1.12 o
  -7  -2   3      270.53      273.71      2.84 o
  -6  -2   3      209.07      219.60      2.28 o
  -5  -2   3      101.48      100.16      1.35 o
  -4  -2   3      770.34      803.57      3.33 o
  -3  -2   3     3268.38     3254.39     18.78 o
  -2  -2   3        0.01        0.81      0.17 o
  -1  -2   3    10378.83     8750.90     16.87 o
   0  -2   3     2062.74     1943.46     23.56 o
   1  -2   3        1.43        0.92      0.25 o
   2  -2   3      445.36      431.01      1.91 o
   3  -2   3     1438.77     1462.44     10.01 o
   4  -2   3      174.45      184.51      1.97 o
   5  -2   3      211.35      235.81      2.73 o
   6  -2   3       93.67      101.49      2.26 o
   7  -2   3       16.18       14.31      0.73 o
   8  -2   3       81.49       76.12      2.20 o
   9  -2   3       16.46       20.02      1.08 o
  10  -2   3      255.43      253.20      3.12 o
  11  -2   3       45.88       54.67      1.68 o
 -11  -1   3       67.33       71.57      1.95 o
 -10  -1   3       14.31       14.14      0.87 o
  -9  -1   3      620.66      637.86      6.49 o
  -8  -1   3        5.58        5.47      0.69 o
  -7  -1   3      182.30      166.40      2.09 o
  -6  -1   3       38.30       37.14      1.17 o
  -5  -1   3       14.45       11.38      0.57 o
  -4  -1   3      416.38      397.91      2.79 o
  -3  -1   3       23.99       29.65      0.55 o
  -2  -1   3     3427.72     3123.23     18.41 o
  -1  -1   3     1957.21     1805.13      9.27 o
   0  -1   3      207.17      213.55      1.31 o
   1  -1   3      123.98      141.98      1.68 o
   2  -1   3       77.17       65.55      0.59 o
   3  -1   3        4.20        3.73      0.19 o
   4  -1   3      363.45      431.87      4.30 o
   5  -1   3      624.52      595.09      3.91 o
   6  -1   3        6.05        9.12      0.61 o
   7  -1   3      197.06      227.20      2.61 o
   8  -1   3        0.34       -0.06      0.47 o
   9  -1   3      249.99      237.66      3.32 o
  10  -1   3        0.01        1.04      0.52 o
  11  -1   3      165.22      173.67      2.17 o
 -11   0   3      103.68      106.86      1.72 o
 -10   0   3       39.28       35.99      1.34 o
  -9   0   3        5.29        4.43      0.55 o
  -8   0   3      132.36      132.80      2.93 o
  -7   0   3      245.82      254.52      2.76 o
  -6   0   3       44.35       51.24      1.39 o
  -5   0   3      359.51      378.22      3.32 o
  -4   0   3       84.95       88.68      1.00 o
  -3   0   3      609.07      567.09      2.12 o
  -2   0   3     1476.12     1339.42      8.79 o
   0   0   3      347.72      322.90      2.34 o
   2   0   3       60.12       54.26      1.24 o
   3   0   3     2463.51     2238.73     16.39 o
   4   0   3        3.00        5.06      0.25 o
   5   0   3       87.44       94.95      1.74 o
   6   0   3       78.05       76.08      1.49 o
   7   0   3       88.15       98.59      2.26 o
   8   0   3        1.13       -0.31      0.31 o
   9   0   3       73.31       61.56      1.99 o
  10   0   3       40.13       39.56      1.67 o
  11   0   3        0.14        0.25      0.37 o
 -11   1   3       27.57       28.70      1.15 o
 -10   1   3        0.43        0.82      0.31 o
  -9   1   3       41.08       42.25      1.47 o
  -8   1   3       44.97       49.28      1.77 o
  -7   1   3      134.01      141.41      2.18 o
  -6   1   3       38.24       34.35      1.19 o
  -5   1   3        1.63        3.92      0.32 o
  -4   1   3        0.16        0.74      0.20 o
  -3   1   3       30.63       40.25      0.63 o
  -2   1   3     4937.83     4406.33     23.18 o
  -1   1   3     3271.07     2960.66      7.63 o
   0   1   3     4207.14     3516.17     12.94 o
   1   1   3      897.92      820.05      3.90 o
   2   1   3      195.34      199.22      1.42 o
   3   1   3     1014.84      958.83      4.62 o
   4   1   3       55.08       48.80      0.61 o
   5   1   3      510.11      592.02      3.37 o
   6   1   3     1230.94     1290.31      6.69 o
   7   1   3       18.76       18.54      0.94 o
   8   1   3      216.08      223.59      2.59 o
   9   1   3      151.49      153.71      2.85 o
  10   1   3       10.81        9.66      0.88 o
  11   1   3       21.23       22.99      1.06 o
  12   1   3       17.42       19.49      1.30 o
 -10   2   3        0.08        0.01      0.33 o
  -9   2   3       32.80       30.84      1.58 o
  -8   2   3       26.91       26.25      1.15 o
  -7   2   3        2.26        1.80      0.44 o
  -6   2   3       26.77       31.33      1.20 o
  -5   2   3        7.18       10.98      0.63 o
  -4   2   3       38.79       45.56      0.86 o
  -3   2   3     1173.63     1270.35      6.88 o
  -2   2   3       47.07       50.67      0.67 o
  -1   2   3      783.27      681.84      3.80 o
   0   2   3     9353.27     7930.51     54.45 o
   1   2   3     2834.85     2499.51     16.75 o
   2   2   3     3851.44     3466.06     11.95 o
   3   2   3      610.18      613.34      4.10 o
   4   2   3       12.39       12.92      0.37 o
   5   2   3      109.69      100.70      1.61 o
   6   2   3        0.06        0.53      0.27 o
   7   2   3       28.40       24.37      1.03 o
   8   2   3       21.50       22.54      0.85 o
   9   2   3      263.43      263.17      3.65 o
  10   2   3       17.57       18.46      1.19 o
  11   2   3       17.23       15.30      0.88 o
  12   2   3       24.10       21.24      1.01 o
 -10   3   3        9.66        8.06      0.49 o
  -9   3   3        3.71        4.21      0.57 o
  -8   3   3       17.27       20.55      1.06 o
  -7   3   3        9.73        7.90      0.68 o
  -6   3   3      378.85      370.27      2.81 o
  -5   3   3      129.00      139.93      2.15 o
  -4   3   3      850.04      900.24      4.61 o
  -3   3   3      153.74      170.02      1.64 o
  -2   3   3       32.27       34.15      0.61 o
  -1   3   3      468.17      448.93      2.77 o
   0   3   3     1331.51     1250.21      4.92 o
   1   3   3     1710.40     1556.79      9.90 o
   2   3   3     1296.15     1228.90      6.31 o
   3   3   3     1271.76     1380.44      5.86 o
   4   3   3      932.96     1001.43      6.57 o
   5   3   3      916.23     1032.27      9.95 o
   6   3   3      212.24      226.99      2.57 o
   7   3   3        5.47        7.92      0.62 o
   8   3   3       37.28       34.45      1.07 o
   9   3   3       57.18       43.02      1.40 o
  10   3   3      333.04      306.58      3.61 o
  11   3   3       97.92      107.39      1.92 o
  12   3   3        1.43        0.91      0.50 o
  -9   4   3       47.24       42.25      1.08 o
  -8   4   3        1.92        1.85      0.39 o
  -7   4   3       14.83       13.39      0.81 o
  -6   4   3      270.69      266.84      3.82 o
  -5   4   3       16.77       17.10      0.69 o
  -4   4   3      145.96      126.27      1.70 o
  -3   4   3      953.58      964.03      4.35 o
  -2   4   3      980.27      971.02      3.99 o
  -1   4   3       17.60       19.85      0.60 o
   0   4   3       55.36       52.79      0.65 o
   1   4   3      266.17      254.31      1.52 o
   2   4   3     1196.14     1179.89      7.15 o
   3   4   3      209.22      238.74      1.96 o
   4   4   3      925.93      939.13      5.55 o
   5   4   3     1214.81     1236.42      6.43 o
   6   4   3       96.37       83.28      1.73 o
   7   4   3      231.69      248.66      3.30 o
   8   4   3      166.62      162.00      2.93 o
   9   4   3       57.81       55.61      1.56 o
  10   4   3      109.78      101.11      2.26 o
  11   4   3       18.25       24.81      1.04 o
  12   4   3       18.45       15.86      0.86 o
  -9   5   3      101.78      112.25      2.29 o
  -8   5   3       54.12       50.79      1.50 o
  -7   5   3       16.67       14.60      0.97 o
  -6   5   3       21.30       23.56      1.17 o
  -5   5   3       59.17       55.43      1.14 o
  -4   5   3       22.58       16.08      0.86 o
  -3   5   3     1061.15     1083.14      5.16 o
  -2   5   3     1959.56     1851.48      8.29 o
  -1   5   3     3629.43     3468.16     22.78 o
   0   5   3       27.05       33.06      0.65 o
   1   5   3      126.48      133.93      1.10 o
   2   5   3        3.30        4.14      0.24 o
   3   5   3     1175.33     1161.31      4.85 o
   4   5   3      774.26      852.75      5.05 o
   5   5   3      136.38      124.73      1.87 o
   6   5   3       38.25       32.36      1.22 o
   7   5   3      716.91      731.64      6.25 o
   8   5   3      288.46      280.04      4.86 o
   9   5   3       29.13       25.06      1.68 o
  10   5   3        2.99        2.97      0.48 o
  11   5   3       19.04       19.99      0.96 o
  12   5   3      103.47       90.61      2.74 o
  -8   6   3       37.40       42.02      1.84 o
  -7   6   3       14.97       15.39      0.91 o
  -6   6   3        0.88        2.24      0.49 o
  -5   6   3      120.67      102.28      2.26 o
  -4   6   3        9.66        7.58      0.49 o
  -3   6   3       25.31       26.31      1.18 o
  -2   6   3      610.82      653.13      5.26 o
  -1   6   3        9.51       13.98      0.64 o
   0   6   3      212.00      215.84      2.45 o
   1   6   3        0.49        0.31      0.20 o
   2   6   3        8.29        5.94      0.34 o
   3   6   3       70.97       69.23      1.29 o
   4   6   3        0.73        1.27      0.36 o
   5   6   3       37.96       46.54      1.27 o
   6   6   3      134.29      149.27      2.34 o
   7   6   3      325.46      337.15      4.60 o
   8   6   3       14.84       13.18      0.88 o
   9   6   3        4.67        4.48      0.64 o
  10   6   3        1.47        1.46      0.40 o
  11   6   3       11.47       11.83      0.68 o
  -8   7   3       84.76       85.54      1.91 o
  -7   7   3       21.41       12.51      1.13 o
  -6   7   3        4.11        3.85      0.79 o
  -5   7   3        6.67        7.95      0.73 o
  -4   7   3       51.22       45.64      1.51 o
  -3   7   3       61.38       62.55      1.39 o
  -2   7   3      803.67      780.84      5.32 o
  -1   7   3       86.96       82.96      1.79 o
   0   7   3      201.79      217.98      2.79 o
   1   7   3       49.40       55.18      1.29 o
   2   7   3       43.07       52.09      1.55 o
   3   7   3      253.94      284.08      3.32 o
   4   7   3      264.49      283.34      3.77 o
   5   7   3       49.83       54.25      1.28 o
   6   7   3        6.86        9.29      0.61 o
   7   7   3      125.94      142.48      2.54 o
   8   7   3       18.14       17.32      1.25 o
   9   7   3        5.12        3.72      0.74 o
  10   7   3        0.51        0.81      0.46 o
  11   7   3        2.17        0.93      0.28 o
  -7   8   3        2.81        4.23      0.54 o
  -6   8   3       95.06      101.51      2.34 o
  -5   8   3      330.02      343.87      7.03 o
  -4   8   3        0.60       -0.51      0.51 o
  -3   8   3      223.65      204.87      4.13 o
  -2   8   3       12.55        9.98      0.86 o
  -1   8   3        1.55        0.67      0.52 o
   0   8   3       38.46       35.35      1.03 o
   1   8   3        1.06        1.98      0.30 o
   2   8   3       97.90      105.63      1.94 o
   3   8   3        0.04        0.10      0.21 o
   4   8   3      256.05      251.82      2.64 o
   5   8   3      412.72      417.99      6.51 o
   6   8   3        0.47        0.62      0.45 o
   7   8   3       53.31       55.89      1.93 o
   8   8   3        8.12        6.81      1.49 o
   9   8   3      278.15      276.70      4.72 o
  10   8   3       12.93       15.45      1.15 o
  11   8   3       85.97      101.91      3.03 o
  -6   9   3      109.76      124.73      3.67 o
  -5   9   3      134.29      133.56      2.22 o
  -4   9   3       26.00       17.19      0.90 o
  -3   9   3       68.68       62.58      1.83 o
  -2   9   3       25.73       30.19      1.52 o
  -1   9   3       14.28       11.48      0.92 o
   0   9   3      527.54      522.71      6.85 o
   1   9   3       21.26       19.69      1.38 o
   2   9   3       68.58       67.17      1.85 o
   3   9   3       92.79      101.96      2.03 o
   4   9   3      131.83      146.44      2.72 o
   5   9   3      202.33      209.01      6.31 o
   6   9   3       13.15       15.58      0.99 o
   7   9   3       24.66       21.79      1.21 o
   8   9   3       50.47       45.85      1.96 o
   9   9   3       31.25       26.00      1.61 o
  10   9   3        8.96        8.52      0.63 o
  -5  10   3       13.17        9.16      0.85 o
  -4  10   3       80.83       80.91      1.75 o
  -3  10   3        1.29        0.65      0.29 o
  -2  10   3        0.93       -0.11      0.50 o
  -1  10   3       17.19       15.95      1.53 o
   0  10   3      192.32      198.64      4.84 o
   1  10   3        0.68        0.74      0.44 o
   2  10   3       33.76       36.90      1.36 o
   3  10   3        4.12        5.59      0.60 o
   4  10   3        4.81        4.58      0.56 o
   5  10   3       32.12       30.05      2.13 o
   6  10   3       39.66       40.33      1.87 o
   7  10   3      127.49      121.94      2.47 o
   8  10   3       11.19        9.98      0.81 o
   9  10   3       35.92       36.87      1.26 o
  -3  11   3       27.55       27.64      0.75 o
  -2  11   3       21.55       20.25      0.84 o
  -1  11   3        0.41        0.60      0.31 o
   0  11   3       93.68       94.49      2.30 o
   1  11   3       79.91       82.42      1.83 o
   2  11   3      678.73      719.14     11.10 o
   3  11   3       55.39       57.81      1.79 o
   4  11   3      279.23      279.23      9.20 o
   5  11   3        0.00       -0.45      0.45 o
   6  11   3       16.71       20.03      1.12 o
   7  11   3       13.60       14.24      0.72 o
   8  11   3        8.46        8.47      0.98 o
  -1  12   3       27.76       24.84      1.08 o
   0  12   3        1.40        0.97      0.41 o
   1  12   3       22.55       23.48      0.87 o
   2  12   3       26.84       26.72      1.53 o
   3  12   3        3.94        3.21      0.68 o
   4  12   3      115.92      105.83      5.63 o
   5  12   3       77.83       73.68      4.19 o
   6  12   3       10.07        8.65      0.73 o
  -5 -12   4       33.40       34.10      2.44 o
  -4 -12   4       27.56       26.35      1.19 o
  -3 -12   4        6.41        5.44      0.62 o
  -2 -12   4      121.53      115.31      2.43 o
  -1 -12   4       58.61       54.43      3.18 o
   0 -12   4        0.05        0.55      0.43 o
  -7 -11   4        5.66        7.62      0.88 o
  -6 -11   4       58.12       46.65      1.76 o
  -5 -11   4       30.39       33.36      1.24 o
  -4 -11   4       18.17       15.42      0.95 o
  -3 -11   4        7.54        6.21      0.68 o
  -2 -11   4        7.73        7.99      0.77 o
  -1 -11   4        7.53        7.71      0.59 o
   0 -11   4       58.95       57.70      1.69 o
   1 -11   4       93.01       89.27      1.98 o
   2 -11   4       71.55       56.58      1.84 o
   3 -11   4       10.22        9.74      0.64 o
  -8 -10   4       28.75       22.72      1.69 o
  -7 -10   4        4.61        4.03      0.54 o
  -6 -10   4        0.90        0.26      0.31 o
  -5 -10   4       13.33        9.84      0.87 o
  -4 -10   4       30.68       28.46      1.53 o
  -3 -10   4      165.30      163.47      3.63 o
  -2 -10   4      303.47      312.14      4.64 o
  -1 -10   4        1.46        1.47      0.44 o
   0 -10   4       41.36       40.45      1.48 o
   1 -10   4       52.70       59.13      2.46 o
   2 -10   4        0.06        0.75      0.52 o
   3 -10   4      123.86      124.49      3.10 o
   4 -10   4       70.01       62.93      1.88 o
  -9  -9   4       54.69       49.63      2.66 o
  -8  -9   4        0.31        1.21      0.72 o
  -7  -9   4        1.85        1.64      0.47 o
  -6  -9   4       28.29       29.84      1.37 o
  -5  -9   4       19.25       24.31      1.20 o
  -4  -9   4      298.18      296.52      5.06 o
  -3  -9   4      123.12      120.74      2.95 o
  -2  -9   4       75.61       62.87      1.81 o
  -1  -9   4      109.75      105.01      2.96 o
   0  -9   4        0.25        0.09      0.43 o
   1  -9   4      232.61      233.47      5.22 o
   2  -9   4       66.23       58.97      1.94 o
   3  -9   4      416.87      388.11      4.72 o
   4  -9   4       11.20       12.74      0.86 o
   5  -9   4        6.69        5.33      0.43 o
   6  -9   4       12.14       12.41      0.77 o
 -10  -8   4        5.77        3.47      0.49 o
  -9  -8   4       23.86       24.99      2.33 o
  -8  -8   4       14.01       14.45      2.12 o
  -7  -8   4       45.09       46.22      1.78 o
  -6  -8   4       10.44        7.65      0.73 o
  -5  -8   4        5.10        4.01      0.53 o
  -4  -8   4       89.27       85.96      2.05 o
  -3  -8   4       52.81       60.96      1.64 o
  -2  -8   4       72.49       64.97      1.46 o
  -1  -8   4        7.15        6.38      0.48 o
   0  -8   4      381.05      389.36      3.60 o
   1  -8   4        0.01        0.86      0.52 o
   2  -8   4      252.01      261.24      5.27 o
   3  -8   4       17.65       18.32      1.21 o
   4  -8   4       19.83       21.62      1.10 o
   5  -8   4       80.22       74.28      1.82 o
   6  -8   4       44.79       48.86      1.41 o
   7  -8   4        0.02        0.15      0.30 o
 -10  -7   4      123.73      135.84      3.21 o
  -9  -7   4       47.75       46.63      2.20 o
  -8  -7   4       76.82       70.10      2.51 o
  -7  -7   4      103.45       81.63      2.14 o
  -6  -7   4       24.66       26.21      1.07 o
  -5  -7   4        2.23        1.46      0.27 o
  -4  -7   4        0.99        1.17      0.73 o
  -3  -7   4      239.21      223.15      2.74 o
  -2  -7   4       10.25       10.69      0.65 o
  -1  -7   4      515.45      550.45      7.76 o
   0  -7   4        1.96        2.33      0.36 o
   1  -7   4      175.16      181.52      2.17 o
   2  -7   4      173.53      181.10      2.23 o
   3  -7   4      133.48      125.15      3.03 o
   4  -7   4      251.31      207.45      4.29 o
   5  -7   4      352.41      311.97      5.17 o
   6  -7   4       41.83       32.05      1.42 o
   7  -7   4       25.03       22.90      1.10 o
   8  -7   4        2.50        2.70      0.44 o
 -10  -6   4        5.37        3.48      0.53 o
  -9  -6   4       87.20       82.12      3.18 o
  -8  -6   4        0.15        0.25      0.48 o
  -7  -6   4       20.70       10.95      0.88 o
  -6  -6   4       15.47       18.29      0.81 o
  -5  -6   4      369.15      362.02      4.34 o
  -4  -6   4       31.93       28.44      2.31 o
  -3  -6   4      129.68      137.40      4.39 o
  -2  -6   4      125.65      141.47      1.92 o
  -1  -6   4      223.19      247.76      2.95 o
   0  -6   4      104.11      100.40      1.79 o
   1  -6   4        6.32        9.61      0.69 o
   2  -6   4     1087.40     1090.34     16.67 o
   3  -6   4       39.85       37.19      1.15 o
   4  -6   4      721.63      704.58      5.32 o
   5  -6   4       29.57       37.24      1.66 o
   6  -6   4        0.80        0.60      0.45 o
   7  -6   4        3.84        3.13      0.57 o
   8  -6   4        9.30       11.75      0.61 o
   9  -6   4       30.11       29.00      1.18 o
 -11  -5   4       68.22       74.49      2.16 o
 -10  -5   4       32.58       30.42      1.57 o
  -9  -5   4        9.77       13.25      1.17 o
  -8  -5   4      350.56      336.31      5.01 o
  -7  -5   4      372.86      364.63      4.97 o
  -6  -5   4     1450.38     1470.92      6.47 o
  -5  -5   4       82.15       86.02      1.52 o
  -4  -5   4       18.47       29.81      0.88 o
  -3  -5   4       53.67       67.28      1.06 o
  -2  -5   4      255.29      274.27      1.79 o
  -1  -5   4       12.50       15.00      0.55 o
   0  -5   4     1357.09     1410.41     17.82 o
   1  -5   4      302.20      309.91      3.03 o
   2  -5   4       21.95       21.53      0.77 o
   3  -5   4        0.46        0.00      0.26 o
   4  -5   4       23.54       18.61      0.87 o
   5  -5   4      107.02       95.40      1.57 o
   6  -5   4     1621.95     1508.29     23.58 o
   7  -5   4       40.69       26.72      1.12 o
   8  -5   4       31.23       23.75      1.02 o
   9  -5   4        1.97        1.13      0.55 o
 -11  -4   4        0.62       -0.13      1.14 o
 -10  -4   4       78.01       75.49      2.90 o
  -9  -4   4       17.72       23.82      1.55 o
  -8  -4   4       72.23       72.41      2.21 o
  -7  -4   4      192.45      190.58      2.50 o
  -6  -4   4       50.77       46.87      1.38 o
  -5  -4   4      567.41      559.75      4.87 o
  -4  -4   4        5.03        2.50      0.27 o
  -3  -4   4        2.39        9.67      1.19 o
  -2  -4   4      512.27      493.94      3.28 o
  -1  -4   4        0.00        0.43      0.12 o
   0  -4   4      113.95      123.01      1.30 o
   1  -4   4       80.39       86.31      2.85 o
   2  -4   4        0.13        0.35      0.19 o
   3  -4   4       94.79       95.77      1.74 o
   4  -4   4      367.42      384.52      3.54 o
   5  -4   4      219.70      196.20      2.53 o
   6  -4   4       26.08       23.71      0.73 o
   7  -4   4       36.03       31.99      1.16 o
   8  -4   4        0.06       -0.04      0.32 o
   9  -4   4       13.85       12.61      0.68 o
  10  -4   4       17.92       19.81      0.79 o
 -11  -3   4        0.89        1.33      0.29 o
 -10  -3   4      117.80      114.94      2.75 o
  -9  -3   4       95.79      100.58      1.99 o
  -8  -3   4       12.89       12.81      0.73 o
  -7  -3   4      127.89      112.25      1.58 o
  -6  -3   4       89.63       94.16      1.57 o
  -5  -3   4       36.56       43.39      0.95 o
  -4  -3   4      363.32      383.18      2.41 o
  -3  -3   4      184.09      187.62      1.80 o
  -2  -3   4        0.51        0.48      0.12 o
  -1  -3   4      278.17      248.32      1.61 o
   0  -3   4      453.73      456.78      2.73 o
   1  -3   4      603.37      584.97      7.99 o
   2  -3   4      460.04      502.80      7.19 o
   3  -3   4      367.73      386.56      3.32 o
   4  -3   4     1076.52     1123.44      8.88 o
   5  -3   4       22.64       24.84      0.86 o
   6  -3   4       57.38       59.32      1.15 o
   7  -3   4        3.16        2.57      0.42 o
   8  -3   4      152.40      134.64      2.30 o
   9  -3   4      797.31      776.02      9.22 o
  10  -3   4       58.33       71.88      1.58 o
 -11  -2   4       43.71       43.50      1.24 o
 -10  -2   4        9.75       10.37      0.63 o
  -9  -2   4      122.03      119.78      2.69 o
  -8  -2   4      232.30      230.73      3.65 o
  -7  -2   4       11.51        8.67      0.51 o
  -6  -2   4       47.39       50.53      1.24 o
  -5  -2   4        1.16        1.54      0.24 o
  -4  -2   4      970.05     1053.28      6.96 o
  -3  -2   4      592.58      581.11      3.39 o
  -2  -2   4     2499.64     2401.72      9.07 o
  -1  -2   4     7197.18     6483.12     40.58 o
   0  -2   4     2733.68     2536.74     20.83 o
   1  -2   4      541.32      512.13      3.79 o
   2  -2   4     1069.67      992.48      5.81 o
   3  -2   4      766.05      799.69      4.40 o
   4  -2   4      270.52      291.28      2.48 o
   5  -2   4       88.22       67.21      1.34 o
   6  -2   4        4.68        5.45      0.49 o
   7  -2   4       40.86       48.97      1.33 o
   8  -2   4       39.05       39.11      1.42 o
   9  -2   4      316.44      332.72      4.21 o
  10  -2   4       67.87       68.88      1.67 o
  11  -2   4        3.30        3.62      0.53 o
 -11  -1   4       85.91       83.96      2.00 o
 -10  -1   4        7.71        7.60      0.65 o
  -9  -1   4      109.46      105.91      2.58 o
  -8  -1   4      377.20      369.35      4.32 o
  -7  -1   4      257.16      275.58      2.67 o
  -6  -1   4       25.16       25.83      0.83 o
  -5  -1   4      279.12      330.72      3.08 o
  -4  -1   4       85.42       88.37      1.24 o
  -3  -1   4       44.74       53.64      0.78 o
  -2  -1   4      272.77      277.87      1.97 o
  -1  -1   4      861.65      833.38      3.45 o
   0  -1   4      163.16      161.23      1.17 o
   1  -1   4       69.30       60.61      0.73 o
   2  -1   4      305.45      292.11      3.04 o
   3  -1   4      217.90      211.93      1.70 o
   4  -1   4      911.79      995.23      6.50 o
   5  -1   4      680.75      686.47      4.15 o
   6  -1   4      634.11      660.89      8.36 o
   7  -1   4       33.34       34.63      1.04 o
   8  -1   4       15.68       18.90      1.13 o
   9  -1   4       11.77        8.87      0.81 o
  10  -1   4      371.34      374.53      4.78 o
  11  -1   4       87.25       88.29      1.79 o
 -11   0   4       59.95       55.06      2.13 o
 -10   0   4      448.66      442.27      4.26 o
  -9   0   4       42.18       45.45      1.68 o
  -8   0   4      125.36      135.14      2.82 o
  -7   0   4       45.70       47.07      1.20 o
  -6   0   4      336.18      315.42      3.47 o
  -5   0   4       20.91       27.09      1.03 o
  -4   0   4       14.96       26.26      0.63 o
  -3   0   4       23.96       19.13      0.43 o
  -2   0   4      301.70      271.52      2.21 o
  -1   0   4      802.32      723.85      4.18 o
   0   0   4     2061.06     1867.96      8.76 o
   1   0   4       41.26       39.01      0.41 o
   2   0   4        1.15        3.49      0.20 o
   3   0   4       40.69       35.61      0.65 o
   4   0   4      788.14      870.25      9.26 o
   5   0   4       41.14       46.20      0.94 o
   6   0   4       68.51       91.00      2.11 o
   7   0   4       14.93       16.98      0.98 o
   8   0   4       71.54       55.21      1.57 o
   9   0   4       90.16       92.06      2.40 o
  10   0   4        0.16       -0.04      0.46 o
  11   0   4      163.67      184.44      2.81 o
 -11   1   4       11.80       13.19      0.73 o
 -10   1   4      146.38      145.85      3.47 o
  -9   1   4       31.18       34.07      1.41 o
  -8   1   4      841.30      845.29      9.81 o
  -7   1   4       69.14       71.74      1.55 o
  -6   1   4       54.63       49.46      1.60 o
  -5   1   4        9.39       13.59      0.62 o
  -4   1   4       92.99      104.12      1.34 o
  -3   1   4     2587.28     2445.67     14.37 o
  -2   1   4     2714.28     2551.90      5.18 o
  -1   1   4     1862.85     1712.83     11.18 o
   0   1   4      582.89      577.43      3.04 o
   1   1   4      219.20      230.05      1.14 o
   2   1   4      149.90      150.16      2.53 o
   3   1   4      749.31      695.70      6.08 o
   4   1   4      143.11      129.63      1.35 o
   5   1   4      885.43     1000.00      4.59 o
   6   1   4       10.88        7.78      0.52 o
   7   1   4      402.83      435.25      6.63 o
   8   1   4      590.68      568.53      6.34 o
   9   1   4       97.23       92.38      2.20 o
  10   1   4      109.57      103.69      2.70 o
  11   1   4       19.21       16.57      0.92 o
  12   1   4       64.42       71.48      2.37 o
 -10   2   4       95.97       92.34      2.08 o
  -9   2   4       54.91       58.67      2.06 o
  -8   2   4     1056.37     1024.59     11.18 o
  -7   2   4      655.29      643.12      8.12 o
  -6   2   4      220.36      213.15      2.83 o
  -5   2   4        1.49        2.80      0.34 o
  -4   2   4       68.29       63.37      0.99 o
  -3   2   4     3652.85     3642.29     11.90 o
  -2   2   4     3473.60     3342.31     16.85 o
  -1   2   4     2093.76     1985.20      8.01 o
   0   2   4    10756.41     9116.93     77.40 o
   1   2   4     2454.07     2249.89      6.94 o
   2   2   4        4.34        9.30      0.29 o
   3   2   4       32.61       38.62      0.51 o
   4   2   4      147.85      128.58      1.13 o
   5   2   4       86.32      111.07      1.34 o
   6   2   4       36.88       48.15      1.18 o
   7   2   4       69.18       66.20      1.71 o
   8   2   4      101.24      104.32      1.96 o
   9   2   4       46.62       41.43      1.46 o
  10   2   4      144.02      134.87      3.06 o
  11   2   4        0.13        0.36      0.33 o
  12   2   4       49.22       51.21      1.53 o
 -10   3   4        1.20        1.62      0.39 o
  -9   3   4       15.53       12.24      0.94 o
  -8   3   4       27.10       29.44      1.20 o
  -7   3   4      400.20      391.48      4.68 o
  -6   3   4      427.86      401.59      3.53 o
  -5   3   4       49.20       67.81      1.49 o
  -4   3   4      232.39      289.60      2.76 o
  -3   3   4      960.30      973.90      5.29 o
  -2   3   4      206.66      244.28      1.90 o
  -1   3   4      607.52      608.89      2.86 o
   0   3   4      611.16      593.49      6.01 o
   1   3   4      134.63      135.64      1.03 o
   2   3   4      772.20      781.80      7.31 o
   3   3   4      269.32      262.75      1.95 o
   4   3   4        0.21        0.95      0.30 o
   5   3   4        1.91        1.26      0.21 o
   6   3   4      190.74      197.46      2.66 o
   7   3   4        0.01        0.27      0.29 o
   8   3   4       25.03       26.44      0.96 o
   9   3   4      157.51      158.11      2.92 o
  10   3   4      251.86      235.77      3.72 o
  11   3   4      146.41      151.60      2.56 o
  12   3   4       83.90       88.07      2.03 o
  -9   4   4       39.40       43.51      1.27 o
  -8   4   4      141.93      133.00      2.73 o
  -7   4   4      273.08      260.63      3.41 o
  -6   4   4      727.27      707.55      5.40 o
  -5   4   4     1265.55     1211.98      6.28 o
  -4   4   4      278.82      278.94      3.01 o
  -3   4   4      595.23      584.21      3.65 o
  -2   4   4       20.82       18.20      0.61 o
  -1   4   4       59.63       74.74      1.36 o
   0   4   4        1.67        3.94      0.22 o
   1   4   4        4.54        7.23      0.30 o
   2   4   4        0.58        4.16      0.23 o
   3   4   4      119.76      129.27      1.27 o
   4   4   4       15.91       10.47      0.46 o
   5   4   4       18.79       15.15      0.64 o
   6   4   4       49.83       47.02      1.41 o
   7   4   4      152.15      156.94      2.71 o
   8   4   4      493.92      484.70      8.42 o
   9   4   4      177.08      165.33      3.63 o
  10   4   4       50.20       40.42      1.29 o
  11   4   4        0.08        1.05      0.66 o
  12   4   4        0.15        0.43      0.28 o
  -9   5   4       10.66       15.99      1.29 o
  -8   5   4       29.50       35.67      1.55 o
  -7   5   4        4.51        3.81      0.68 o
  -6   5   4      130.33      143.62      3.83 o
  -5   5   4      809.43      816.64      7.28 o
  -4   5   4      324.20      310.63      3.09 o
  -3   5   4        1.18        1.00      0.24 o
  -2   5   4      435.48      458.46      3.88 o
  -1   5   4      113.81      106.59      1.75 o
   0   5   4      170.93      172.61      1.66 o
   1   5   4        0.09        1.14      0.17 o
   2   5   4      116.24      124.90      1.20 o
   3   5   4        0.16        0.82      0.16 o
   4   5   4      120.95      111.19      1.45 o
   5   5   4        5.42        9.27      0.58 o
   6   5   4       28.78       29.09      1.04 o
   7   5   4      243.04      269.34      3.00 o
   8   5   4      855.60      816.84     15.17 o
   9   5   4        8.46       13.06      1.11 o
  10   5   4       49.27       44.72      1.55 o
  11   5   4       21.56       21.43      0.85 o
  -8   6   4        0.45        1.23      0.35 o
  -7   6   4       12.50        9.83      0.86 o
  -6   6   4       68.43       73.97      2.48 o
  -5   6   4      426.27      388.08      4.91 o
  -4   6   4      258.22      267.49      3.39 o
  -3   6   4     3438.77     3362.75     26.06 o
  -2   6   4       14.41        8.76      0.73 o
  -1   6   4        1.45        3.68      0.41 o
   0   6   4       52.05       53.92      1.19 o
   1   6   4      332.10      345.82      2.71 o
   2   6   4       15.84       14.05      0.49 o
   3   6   4      131.83      175.67      2.36 o
   4   6   4     1177.49     1266.97     10.56 o
   5   6   4      235.90      216.57      4.69 o
   6   6   4       87.46       80.75      1.58 o
   7   6   4      384.92      385.37      4.72 o
   8   6   4      287.60      300.80      6.32 o
   9   6   4       65.02       62.39      1.70 o
  10   6   4        0.36        1.06      0.45 o
  11   6   4        5.36        5.18      0.46 o
  -8   7   4       73.37       71.43      2.41 o
  -7   7   4      102.04      108.54      2.23 o
  -6   7   4        0.62        0.78      0.54 o
  -5   7   4        0.45        0.88      0.47 o
  -4   7   4       16.14       14.56      1.02 o
  -3   7   4     2260.56     2236.91     26.03 o
  -2   7   4      265.64      297.09      3.43 o
  -1   7   4       14.10       19.24      0.86 o
   0   7   4       65.64       51.43      1.27 o
   1   7   4       93.69       90.98      1.54 o
   2   7   4        4.62        3.29      0.40 o
   3   7   4       27.15       32.35      1.14 o
   4   7   4       11.01       14.80      0.75 o
   5   7   4       71.55       69.49      1.44 o
   6   7   4      718.61      721.95      6.44 o
   7   7   4       66.42       70.23      1.79 o
   8   7   4      163.28      173.01      2.93 o
   9   7   4       40.94       40.01      1.64 o
  10   7   4       14.04       12.13      1.56 o
  11   7   4        1.66        1.43      0.28 o
  -7   8   4        2.02        2.36      0.32 o
  -6   8   4        7.46        6.91      0.65 o
  -5   8   4       74.76       80.71      2.42 o
  -4   8   4      181.50      196.15      4.20 o
  -3   8   4      148.82      133.67      3.28 o
  -2   8   4      658.85      628.22      6.32 o
  -1   8   4     1130.01     1148.84     22.18 o
   0   8   4      342.05      356.42      3.80 o
   1   8   4       84.37       80.17      1.48 o
   2   8   4        0.26        0.16      0.40 o
   3   8   4      122.95      109.25      1.73 o
   4   8   4       60.31       57.65      1.19 o
   5   8   4        8.19       11.07      0.66 o
   6   8   4       24.35       22.69      0.99 o
   7   8   4       12.78       11.14      0.80 o
   8   8   4        2.70        1.89      0.61 o
   9   8   4        2.33        1.62      0.75 o
  10   8   4       49.34       49.99      2.17 o
  11   8   4       18.16       18.10      0.93 o
  -6   9   4        2.68        2.75      0.39 o
  -5   9   4       18.67       15.66      0.76 o
  -4   9   4       12.31       13.46      0.96 o
  -3   9   4        0.90        1.69      0.46 o
  -2   9   4        3.94        4.00      1.26 o
  -1   9   4      112.16      104.87      3.07 o
   0   9   4      440.15      441.16      5.77 o
   1   9   4      110.49      105.17      2.25 o
   2   9   4      303.61      303.11      6.65 o
   3   9   4       15.57       15.74      0.90 o
   4   9   4      180.55      170.25      2.69 o
   5   9   4       13.27       12.13      0.96 o
   6   9   4       18.06       17.62      1.02 o
   7   9   4        8.81        7.38      0.93 o
   8   9   4       16.27       15.36      1.17 o
   9   9   4       27.37       28.40      1.86 o
  10   9   4       29.02       30.81      1.12 o
  -4  10   4        6.25        5.23      0.48 o
  -3  10   4        3.86        3.13      0.40 o
  -2  10   4        3.51        3.49      0.59 o
  -1  10   4      113.02      108.28      2.82 o
   0  10   4      729.46      728.00      8.96 o
   1  10   4      194.33      202.85      3.53 o
   2  10   4      138.41      153.06      3.47 o
   3  10   4      131.30      130.13      2.30 o
   4  10   4       82.34       82.11      1.98 o
   5  10   4       47.45       44.90      2.58 o
   6  10   4       94.21       93.53      3.98 o
   7  10   4       25.35       24.15      1.14 o
   8  10   4       31.74       25.41      1.24 o
   9  10   4       24.61       22.70      1.16 o
  -3  11   4       17.26       17.55      0.68 o
  -2  11   4        0.64        0.82      0.27 o
  -1  11   4        1.91        1.29      0.28 o
   0  11   4       26.71       27.79      1.03 o
   1  11   4       39.17       36.36      1.33 o
   2  11   4       19.61       19.11      1.22 o
   3  11   4       98.12       98.29      2.30 o
   4  11   4        8.81       10.65      0.94 o
   5  11   4       27.95       30.20      1.50 o
   6  11   4       22.80       22.54      1.21 o
   7  11   4        0.97        0.86      0.44 o
   8  11   4        0.49        0.38      1.57 o
  -1  12   4        2.51        1.50      0.31 o
   0  12   4       27.21       26.41      0.97 o
   1  12   4       15.75       15.02      0.87 o
   2  12   4      296.69      307.41      7.40 o
   3  12   4      190.20      205.24     11.53 o
   4  12   4      254.15      238.16     14.36 o
   5  12   4       25.99       24.29      2.00 o
   6  12   4       30.98       27.99      1.52 o
  -4 -12   5        4.60        5.79      0.77 o
  -3 -12   5       40.99       35.00      1.29 o
  -2 -12   5       79.98       79.39      2.75 o
  -1 -12   5       80.93       85.96      2.77 o
   0 -12   5        1.83        2.38      0.49 o
  -6 -11   5       68.93       75.34      2.09 o
  -5 -11   5        0.71        0.20      0.28 o
  -4 -11   5        5.37        4.72      0.54 o
  -3 -11   5       18.92       15.31      0.97 o
  -2 -11   5       15.31       14.51      0.95 o
  -1 -11   5       20.56       19.11      1.04 o
   0 -11   5      119.95      121.52      3.05 o
   1 -11   5       37.67       34.71      1.40 o
   2 -11   5       29.87       29.02      1.25 o
  -8 -10   5       35.23       39.48      1.95 o
  -7 -10   5        5.12        5.40      0.56 o
  -6 -10   5       55.27       54.62      1.52 o
  -5 -10   5       71.51       67.68      2.14 o
  -4 -10   5        1.72        1.24      0.49 o
  -3 -10   5       28.24       25.69      1.47 o
  -2 -10   5        6.60        6.44      0.82 o
  -1 -10   5      391.80      387.68      5.43 o
   0 -10   5       75.20       76.13      2.25 o
   1 -10   5        0.68        1.16      0.48 o
   2 -10   5        5.34        7.37      0.83 o
   3 -10   5       38.70       37.59      1.60 o
   4 -10   5        0.04        0.22      0.24 o
  -9  -9   5        6.02        6.46      0.90 o
  -8  -9   5       41.29       38.72      2.74 o
  -7  -9   5        6.22        5.25      0.70 o
  -6  -9   5        3.95        3.48      0.66 o
  -5  -9   5      107.78      103.31      2.57 o
  -4  -9   5       87.20       84.25      2.46 o
  -3  -9   5       16.34       16.70      1.13 o
  -2  -9   5       12.54       15.13      1.26 o
  -1  -9   5       12.09       10.41      1.04 o
   0  -9   5        5.45        6.76      0.80 o
   1  -9   5      102.40      102.85      2.48 o
   2  -9   5      238.13      247.23      3.79 o
   3  -9   5       15.60       14.77      0.93 o
   4  -9   5        9.49        7.10      0.64 o
   5  -9   5        0.16       -0.23      0.25 o
  -9  -8   5       13.10       12.72      1.60 o
  -8  -8   5        1.91        2.32      0.63 o
  -7  -8   5        0.73        1.52      0.53 o
  -6  -8   5       23.80       29.97      1.39 o
  -5  -8   5      299.67      282.00      4.52 o
  -4  -8   5      365.15      351.86      4.62 o
  -3  -8   5      541.74      564.24      8.20 o
  -2  -8   5       69.73       68.07      1.92 o
  -1  -8   5        1.06        0.01      0.73 o
   0  -8   5      143.28      151.35      2.44 o
   1  -8   5      663.45      695.31      6.63 o
   2  -8   5      408.10      383.26      4.98 o
   3  -8   5       51.55       66.84      2.48 o
   4  -8   5       36.09       34.84      1.46 o
   5  -8   5        1.15        0.88      0.43 o
   6  -8   5        0.11        0.06      0.30 o
   7  -8   5        0.04        0.45      0.26 o
 -10  -7   5       22.74       28.87      1.35 o
  -9  -7   5       37.44       35.50      1.85 o
  -8  -7   5        1.38        1.19      0.59 o
  -7  -7   5        2.40        0.79      0.37 o
  -6  -7   5       22.20       18.60      0.93 o
  -5  -7   5       45.03       46.99      1.40 o
  -4  -7   5        0.02       -0.14      0.38 o
  -3  -7   5      129.96      111.47      1.71 o
  -2  -7   5      470.61      465.12      3.44 o
  -1  -7   5       12.07       14.16      0.60 o
   0  -7   5        6.03        5.58      0.43 o
   1  -7   5       91.47       85.44      1.48 o
   2  -7   5      188.44      196.00      2.51 o
   3  -7   5       36.05       32.30      1.34 o
   4  -7   5      441.05      436.47      5.74 o
   5  -7   5       36.71       44.03      1.76 o
   6  -7   5       19.28       18.83      0.95 o
   7  -7   5        7.33        8.12      0.64 o
   8  -7   5        0.67        0.50      0.30 o
 -10  -6   5        6.63        5.92      0.61 o
  -9  -6   5      123.59      125.98      3.79 o
  -8  -6   5      135.54      135.51      3.63 o
  -7  -6   5      246.62      219.06      3.56 o
  -6  -6   5       11.30        6.75      0.71 o
  -5  -6   5        2.10        1.01      0.24 o
  -4  -6   5        0.03        0.22      0.26 o
  -3  -6   5      110.53      115.96      1.75 o
  -2  -6   5        0.59        1.32      0.33 o
  -1  -6   5      356.08      392.84      3.84 o
   0  -6   5       13.32        8.61      0.55 o
   1  -6   5      223.39      221.38      4.33 o
   2  -6   5        0.10        0.72      0.35 o
   3  -6   5      317.40      342.65      3.21 o
   4  -6   5      113.69       99.30      2.68 o
   5  -6   5       43.40       32.77      2.07 o
   6  -6   5        3.43        3.95      0.64 o
   7  -6   5        0.00       -0.07      0.39 o
   8  -6   5       88.85       90.67      2.16 o
 -11  -5   5       15.99       18.17      1.23 o
 -10  -5   5       12.43       16.93      1.02 o
  -9  -5   5       59.43       59.81      3.91 o
  -8  -5   5       96.74       93.58      2.82 o
  -7  -5   5       15.72       13.64      1.00 o
  -6  -5   5       13.21       15.40      0.63 o
  -5  -5   5        4.82        6.19      0.48 o
  -4  -5   5        4.40        2.70      0.34 o
  -3  -5   5        7.15        5.19      0.38 o
  -2  -5   5      380.93      424.83      2.72 o
  -1  -5   5      310.33      306.34      2.86 o
   0  -5   5      222.78      214.90      2.84 o
   1  -5   5      115.69      109.71      1.69 o
   2  -5   5        6.40        9.71      0.60 o
   3  -5   5       19.20       16.25      0.82 o
   4  -5   5      486.92      505.15      3.48 o
   5  -5   5       76.95       83.92      1.55 o
   6  -5   5       82.56       74.18      2.05 o
   7  -5   5        5.98        8.86      0.73 o
   8  -5   5       22.57       17.86      1.03 o
   9  -5   5       28.81       28.33      1.11 o
 -11  -4   5        0.14       -0.19      0.43 o
 -10  -4   5       85.01       77.40      3.20 o
  -9  -4   5       24.11       22.69      1.47 o
  -8  -4   5        0.17        0.35      0.36 o
  -7  -4   5      523.06      496.61      7.39 o
  -6  -4   5      587.26      608.03      4.21 o
  -5  -4   5       12.35       19.14      0.77 o
  -4  -4   5        6.40        4.93      0.37 o
  -3  -4   5      567.00      553.17      3.35 o
  -2  -4   5        1.31        0.58      0.13 o
  -1  -4   5        3.00        3.06      0.23 o
   0  -4   5      255.30      313.74      3.49 o
   1  -4   5      456.10      516.90      4.79 o
   2  -4   5      232.85      258.70      2.45 o
   3  -4   5      714.02      778.96      5.21 o
   4  -4   5      181.27      205.94      2.61 o
   5  -4   5       28.53       27.31      0.82 o
   6  -4   5     1576.45     1534.24     15.17 o
   7  -4   5       60.06       52.60      1.45 o
   8  -4   5        3.59        6.22      0.53 o
   9  -4   5       53.44       56.32      1.36 o
  10  -4   5      102.55       98.87      1.99 o
 -11  -3   5      147.65      152.66      3.93 o
 -10  -3   5        9.34       10.21      0.83 o
  -9  -3   5       91.15       94.85      1.97 o
  -8  -3   5      194.70      201.06      2.85 o
  -7  -3   5      403.53      388.04      4.59 o
  -6  -3   5      123.97      119.19      2.01 o
  -5  -3   5       15.34       15.94      0.66 o
  -4  -3   5        3.24        4.09      0.30 o
  -3  -3   5     2593.51     2593.25     20.39 o
  -2  -3   5      428.15      475.53      2.62 o
  -1  -3   5      835.36      820.02      3.35 o
   0  -3   5       57.03       62.40      0.78 o
   1  -3   5      741.19      773.18      6.53 o
   2  -3   5       63.28       79.20      1.21 o
   3  -3   5      505.41      534.11      3.86 o
   4  -3   5      306.66      342.59      3.19 o
   5  -3   5      301.90      294.22      3.21 o
   6  -3   5       10.17        8.99      0.46 o
   7  -3   5        1.13        2.51      0.45 o
   8  -3   5      299.66      284.87      4.72 o
   9  -3   5       22.64       24.13      0.98 o
  10  -3   5       27.16       31.71      1.04 o
 -11  -2   5      100.03      100.58      2.02 o
 -10  -2   5       61.78       64.90      1.57 o
  -9  -2   5        7.69        9.72      0.73 o
  -8  -2   5      596.41      590.63      8.60 o
  -7  -2   5        0.78        1.86      0.29 o
  -6  -2   5      414.69      470.17      4.23 o
  -5  -2   5      201.60      186.70      2.19 o
  -4  -2   5      706.55      674.92      3.85 o
  -3  -2   5       11.36        9.78      0.31 o
  -2  -2   5       61.87       63.20      0.63 o
  -1  -2   5     3670.84     3480.51     23.11 o
   0  -2   5      503.73      540.95      3.17 o
   1  -2   5       21.50       15.98      0.38 o
   2  -2   5      487.73      511.80      7.46 o
   3  -2   5        0.21        0.38      0.18 o
   4  -2   5       37.72       26.27      0.76 o
   5  -2   5       24.08       13.49      0.62 o
   6  -2   5      185.92      191.44      3.00 o
   7  -2   5       21.87       22.94      0.93 o
   8  -2   5      173.07      170.16      3.21 o
   9  -2   5       57.16       58.40      1.76 o
  10  -2   5        8.00        9.93      0.64 o
  11  -2   5        1.51        1.07      0.32 o
 -11  -1   5        0.77        0.26      0.41 o
 -10  -1   5      203.06      207.95      2.53 o
  -9  -1   5       37.28       37.81      1.81 o
  -8  -1   5        0.28       -0.59      0.59 o
  -7  -1   5      595.49      612.65      7.33 o
  -6  -1   5      233.56      231.45      2.87 o
  -5  -1   5       54.53       79.11      1.41 o
  -4  -1   5      428.53      389.55      3.10 o
  -3  -1   5       28.15       22.71      0.50 o
  -2  -1   5      545.83      527.70      2.24 o
  -1  -1   5     2428.08     2246.93     10.68 o
   0  -1   5      305.89      279.22      1.70 o
   1  -1   5       28.71       32.02      0.40 o
   2  -1   5      215.67      197.45      2.26 o
   3  -1   5     1216.40     1252.59      7.78 o
   4  -1   5      450.55      515.29      2.79 o
   5  -1   5        5.51        3.77      0.33 o
   6  -1   5       90.43       96.04      1.86 o
   7  -1   5        6.11        5.96      0.43 o
   8  -1   5      499.37      471.00      4.92 o
   9  -1   5      193.52      212.15      3.53 o
  10  -1   5       18.33       19.30      1.21 o
  11  -1   5       86.58       93.75      1.92 o
 -11   0   5      201.72      211.66      9.91 o
 -10   0   5        8.65        9.83      0.75 o
  -9   0   5      283.24      292.21      4.84 o
  -8   0   5      120.47      122.96      2.62 o
  -7   0   5      149.31      138.43      1.70 o
  -6   0   5        9.37       12.48      0.68 o
  -5   0   5      597.22      642.44      5.05 o
  -4   0   5      221.91      235.89      2.19 o
  -3   0   5     1204.08     1229.45      5.61 o
  -2   0   5      367.67      336.61      1.88 o
  -1   0   5      934.43      931.48      4.22 o
   0   0   5      169.84      160.50      0.86 o
   1   0   5     7841.65     6422.15     23.04 o
   2   0   5       36.44       31.34      0.56 o
   3   0   5      170.41      163.38      1.71 o
   4   0   5        1.40        1.05      0.17 o
   5   0   5      607.42      636.30      6.22 o
   6   0   5        7.13        7.53      0.49 o
   7   0   5       12.31       10.39      0.55 o
   8   0   5      511.74      504.31      5.04 o
   9   0   5      384.49      364.42      4.69 o
  10   0   5       58.58       48.49      1.82 o
  11   0   5        4.40        1.57      0.37 o
 -10   1   5       32.10       33.46      1.10 o
  -9   1   5       13.84       13.83      1.33 o
  -8   1   5       28.71       27.56      1.26 o
  -7   1   5       46.94       40.66      1.70 o
  -6   1   5      503.58      519.22      7.30 o
  -5   1   5       75.10       71.05      1.41 o
  -4   1   5      344.13      336.74      2.49 o
  -3   1   5      341.90      332.06      2.25 o
  -2   1   5      410.37      404.72      2.90 o
  -1   1   5      224.06      209.54      1.81 o
   0   1   5     2281.94     1988.27     12.91 o
   1   1   5      271.30      238.67      1.37 o
   2   1   5     1310.95     1217.30      6.04 o
   3   1   5      575.87      555.35      5.89 o
   4   1   5       33.98       34.78      0.68 o
   5   1   5     1668.39     1797.97     16.43 o
   6   1   5       92.15       97.20      1.69 o
   7   1   5       14.08       17.49      0.85 o
   8   1   5       49.62       55.15      1.44 o
   9   1   5       97.78       91.77      1.99 o
  10   1   5        4.52        5.73      0.73 o
  11   1   5        0.10       -0.11      0.32 o
 -10   2   5       23.21       22.98      0.99 o
  -9   2   5        4.25        3.60      0.73 o
  -8   2   5      414.69      443.03      8.39 o
  -7   2   5       58.80       64.44      1.90 o
  -6   2   5       42.33       41.85      1.10 o
  -5   2   5       19.93       19.28      0.79 o
  -4   2   5      205.11      235.24      2.07 o
  -3   2   5      174.47      234.86      1.88 o
  -2   2   5     1237.68     1199.26      7.18 o
  -1   2   5     2146.38     2047.26      9.66 o
   0   2   5     7305.29     6421.04     21.48 o
   1   2   5     2564.28     2348.38     14.62 o
   2   2   5       56.33       63.21      0.58 o
   3   2   5       75.07       96.54      0.81 o
   4   2   5     1165.50     1237.14      5.77 o
   5   2   5        0.11        0.32      0.20 o
   6   2   5       36.75       51.79      1.23 o
   7   2   5       15.26       14.06      0.81 o
   8   2   5       94.21       81.40      1.62 o
   9   2   5        8.02        6.27      0.62 o
  10   2   5      292.69      284.55      4.40 o
  11   2   5       59.03       47.25      1.50 o
  12   2   5        4.53        7.67      0.60 o
 -10   3   5       18.20       18.89      0.71 o
  -9   3   5        6.84        4.54      0.60 o
  -8   3   5        1.54        0.93      0.39 o
  -7   3   5       37.73       37.47      1.68 o
  -6   3   5       36.81       39.95      1.21 o
  -5   3   5        8.02       10.23      0.56 o
  -4   3   5      481.12      451.65      4.84 o
  -3   3   5     2041.69     1987.56     12.62 o
  -2   3   5        8.56        5.30      0.28 o
  -1   3   5     1129.20     1121.40      7.11 o
   0   3   5       30.65       25.85      0.50 o
   1   3   5       81.42       86.28      0.87 o
   2   3   5     1460.53     1431.03      8.43 o
   3   3   5      483.70      494.59      2.26 o
   4   3   5     2356.79     2362.03     14.58 o
   5   3   5      159.34      177.53      1.86 o
   6   3   5      298.38      343.75      3.22 o
   7   3   5       19.41       25.59      1.21 o
   8   3   5        8.65        9.62      0.53 o
   9   3   5        2.84        2.75      0.44 o
  10   3   5       11.79       12.39      0.89 o
  11   3   5        0.00       -0.28      0.28 o
  12   3   5        4.25        4.86      0.86 o
  -9   4   5       25.65       23.73      1.51 o
  -8   4   5       16.92       18.94      0.99 o
  -7   4   5       42.97       36.07      1.41 o
  -6   4   5      116.66      129.00      2.43 o
  -5   4   5      271.14      280.19      2.70 o
  -4   4   5       70.01       62.75      1.47 o
  -3   4   5      169.64      191.48      2.12 o
  -2   4   5      669.16      601.82      5.97 o
  -1   4   5     3899.44     4023.75     28.83 o
   0   4   5      940.95      983.52      8.33 o
   1   4   5     1921.97     1940.72     12.19 o
   2   4   5      538.43      492.65      3.80 o
   3   4   5        1.55        4.78      0.24 o
   4   4   5        8.75       10.95      0.60 o
   5   4   5       12.54        8.37      0.54 o
   6   4   5      172.24      178.62      2.70 o
   7   4   5      229.71      244.06      3.09 o
   8   4   5      523.17      488.34      6.47 o
   9   4   5        1.81        0.89      0.35 o
  10   4   5        4.99        4.84      0.49 o
  11   4   5       13.65       14.23      0.79 o
  12   4   5       43.76       42.72      1.85 o
  -9   5   5       32.44       42.25      2.14 o
  -8   5   5       97.85       90.30      2.21 o
  -7   5   5       16.14       16.10      1.18 o
  -6   5   5        0.01        0.18      0.49 o
  -5   5   5        0.00        1.09      0.48 o
  -4   5   5        6.15        7.21      0.48 o
  -3   5   5       25.43       28.45      1.24 o
  -2   5   5      455.97      459.64      5.39 o
  -1   5   5      695.85      680.99      4.60 o
   0   5   5        0.10        1.41      0.21 o
   1   5   5       48.85       52.33      0.82 o
   2   5   5      443.89      493.03      2.77 o
   3   5   5       88.64      114.57      1.64 o
   4   5   5      354.29      386.99      2.82 o
   5   5   5      134.35      143.22      3.14 o
   6   5   5       15.00       20.60      1.16 o
   7   5   5      247.33      255.14      2.95 o
   8   5   5      664.26      671.54     11.12 o
   9   5   5      113.49      120.80      2.69 o
  10   5   5        5.18        4.41      0.64 o
  11   5   5        0.75        0.23      0.22 o
  -8   6   5        3.00        2.07      0.35 o
  -7   6   5       12.04       13.24      1.15 o
  -6   6   5       27.20       26.46      1.52 o
  -5   6   5      174.74      146.91      3.10 o
  -4   6   5      139.24      158.98      3.27 o
  -3   6   5      206.92      207.39      2.42 o
  -2   6   5       81.79       73.05      1.73 o
  -1   6   5        1.32        0.94      0.32 o
   0   6   5       61.17       60.20      1.28 o
   1   6   5       67.79       80.56      1.24 o
   2   6   5      149.87      165.56      1.65 o
   3   6   5      404.85      460.44      4.33 o
   4   6   5     1309.82     1273.41     13.01 o
   5   6   5       33.11       36.01      1.16 o
   6   6   5       49.93       48.87      1.11 o
   7   6   5       11.66        7.88      0.72 o
   8   6   5       58.51       49.34      1.61 o
   9   6   5       29.70       38.59      1.77 o
  10   6   5       15.88       10.96      0.72 o
  11   6   5        6.51        5.08      0.46 o
  -7   7   5       37.25       39.75      1.29 o
  -6   7   5        3.31        3.13      0.66 o
  -5   7   5        3.71        1.53      0.64 o
  -4   7   5      358.71      348.48      5.46 o
  -3   7   5      224.39      232.51      4.52 o
  -2   7   5      703.22      704.59      6.97 o
  -1   7   5       12.48       16.98      0.75 o
   0   7   5      524.54      516.06      4.51 o
   1   7   5        1.62        0.86      0.24 o
   2   7   5      159.54      162.89      2.25 o
   3   7   5      103.24      120.67      1.96 o
   4   7   5      230.83      219.86      3.19 o
   5   7   5      155.67      158.50      2.04 o
   6   7   5      158.84      162.13      2.05 o
   7   7   5      861.60      899.06     15.00 o
   8   7   5       88.13       78.92      1.98 o
   9   7   5      259.00      239.81      4.55 o
  10   7   5       40.81       43.14      1.49 o
  11   7   5        7.59       11.20      0.60 o
  -7   8   5        2.53        1.86      0.42 o
  -6   8   5        6.81        5.33      0.52 o
  -5   8   5       23.80       28.89      1.17 o
  -4   8   5      423.49      416.23      7.73 o
  -3   8   5      276.49      241.93      3.39 o
  -2   8   5       20.17       27.34      1.35 o
  -1   8   5       20.56       21.71      1.21 o
   0   8   5      188.19      180.16      2.56 o
   1   8   5       66.20       72.48      1.48 o
   2   8   5       35.61       35.45      1.04 o
   3   8   5      938.62      918.21      8.63 o
   4   8   5       27.05       22.59      0.82 o
   5   8   5      666.29      708.46      5.56 o
   6   8   5       26.03       25.94      0.98 o
   7   8   5       62.48       60.93      1.61 o
   8   8   5       88.19       87.71      2.45 o
   9   8   5       49.65       44.00      1.82 o
  10   8   5       48.00       51.01      2.73 o
  11   8   5        6.01        6.87      0.58 o
  -5   9   5        8.60        8.41      0.54 o
  -4   9   5      391.92      380.69      4.57 o
  -3   9   5      188.55      189.04      2.67 o
  -2   9   5        2.12        3.07      0.54 o
  -1   9   5       92.02       90.49      2.37 o
   0   9   5      220.72      219.78      4.35 o
   1   9   5      131.76      136.94      2.96 o
   2   9   5      188.05      194.24      3.04 o
   3   9   5       44.46       52.61      1.53 o
   4   9   5       98.07      103.61      2.14 o
   5   9   5      117.98      118.58      2.88 o
   6   9   5       10.60        9.14      0.75 o
   7   9   5       12.01       11.88      1.02 o
   8   9   5        0.00       -0.56      0.56 o
   9   9   5       18.25       13.81      0.99 o
  10   9   5        2.55        0.68      0.38 o
  -4  10   5       16.39       15.32      0.70 o
  -3  10   5       32.87       32.74      1.06 o
  -2  10   5       11.17       11.63      0.89 o
  -1  10   5       12.23        9.25      0.87 o
   0  10   5       24.03       25.82      1.19 o
   1  10   5       19.33       20.26      1.17 o
   2  10   5      362.15      374.21      4.29 o
   3  10   5       77.66       76.91      1.80 o
   4  10   5        0.01       -0.38      0.41 o
   5  10   5      105.05       99.74      2.89 o
   6  10   5       31.98       40.10      1.56 o
   7  10   5        0.73       -0.11      0.32 o
   8  10   5       17.66       18.03      1.05 o
   9  10   5       19.25       20.31      1.11 o
  -3  11   5        5.93        7.92      0.82 o
  -2  11   5        9.92        8.04      0.50 o
  -1  11   5        6.56        6.01      0.60 o
   0  11   5       64.86       68.55      2.08 o
   1  11   5        0.08       -0.24      0.50 o
   2  11   5      174.72      179.36      3.35 o
   3  11   5       64.29       67.39      1.84 o
   4  11   5       19.76       20.26      1.21 o
   5  11   5        2.64        1.91      0.68 o
   6  11   5       10.92       12.38      0.92 o
   7  11   5        0.00       -0.08      0.66 o
   8  11   5        3.40        2.88      0.37 o
  -1  12   5       11.47       10.48      0.92 o
   0  12   5        4.21        4.14      0.42 o
   1  12   5        1.50        0.57      0.25 o
   2  12   5        3.23        2.75      0.61 o
   3  12   5        1.13        1.20      0.55 o
   4  12   5       10.86       12.42      0.73 o
   5  12   5        7.54        6.95      0.57 o
   6  12   5        0.81        0.50      0.28 o
  -3 -12   6       40.04       38.11      1.67 o
  -2 -12   6        0.07       -0.25      0.34 o
  -1 -12   6       41.57       41.71      1.70 o
  -6 -11   6        2.47        3.81      0.51 o
  -5 -11   6       19.01       25.13      0.99 o
  -4 -11   6        0.81        0.70      0.33 o
  -3 -11   6        7.80        5.58      0.61 o
  -2 -11   6      201.29      207.42      3.25 o
  -1 -11   6       15.07       15.02      0.88 o
   0 -11   6        2.19        2.79      0.57 o
   1 -11   6       19.73       16.81      1.03 o
   2 -11   6        1.79        1.08      0.31 o
  -7 -10   6        0.39       -0.13      0.33 o
  -6 -10   6       20.11       20.53      1.09 o
  -5 -10   6        1.61        2.67      0.53 o
  -4 -10   6       87.95       83.69      2.45 o
  -3 -10   6        0.06       -0.31      0.48 o
  -2 -10   6       54.42       60.77      2.16 o
  -1 -10   6       32.72       33.10      1.58 o
   0 -10   6        1.93        2.07      0.65 o
   1 -10   6       29.95       27.59      1.71 o
   2 -10   6       18.11       16.12      1.08 o
   3 -10   6        1.25        1.21      0.32 o
   4 -10   6        7.14        4.70      0.61 o
  -8  -9   6       14.75       14.19      1.59 o
  -7  -9   6       18.42       19.07      1.15 o
  -6  -9   6       22.63       21.64      1.15 o
  -5  -9   6       50.11       49.97      1.78 o
  -4  -9   6       26.23       23.94      1.50 o
  -3  -9   6       35.61       33.12      1.78 o
  -2  -9   6       31.98       30.94      1.71 o
  -1  -9   6      101.58      102.48      2.56 o
   0  -9   6      111.35      121.48      3.13 o
   1  -9   6      183.27      195.55      3.66 o
   2  -9   6       18.59       19.28      1.06 o
   3  -9   6       16.11       15.74      0.91 o
   4  -9   6       26.68       27.63      1.07 o
   5  -9   6        0.01       -0.29      0.29 o
  -9  -8   6       10.26       14.29      1.70 o
  -8  -8   6       28.53       29.52      2.73 o
  -7  -8   6        0.21       -0.50      0.68 o
  -6  -8   6        0.04        0.72      0.70 o
  -5  -8   6       71.90       68.77      2.06 o
  -4  -8   6       39.60       38.60      1.55 o
  -3  -8   6      303.49      299.26      4.02 o
  -2  -8   6      485.24      513.19      6.62 o
  -1  -8   6        5.62        6.92      0.65 o
   0  -8   6       18.18       14.03      1.52 o
   1  -8   6      550.03      584.65      5.24 o
   2  -8   6      209.43      218.71      3.73 o
   3  -8   6       24.55       27.44      1.40 o
   4  -8   6       31.31       28.68      1.74 o
   5  -8   6       38.11       36.36      1.31 o
   6  -8   6        0.02       -0.15      0.18 o
   7  -8   6        0.40        0.75      0.36 o
 -10  -7   6        0.74       -0.15      0.35 o
  -9  -7   6        4.46        3.97      1.07 o
  -8  -7   6        2.90        2.03      0.63 o
  -7  -7   6        5.56        4.01      0.60 o
  -6  -7   6       95.10       91.83      2.27 o
  -5  -7   6       39.36       34.65      1.49 o
  -4  -7   6        2.75        4.73      0.46 o
  -3  -7   6      210.56      213.49      2.28 o
  -2  -7   6      488.69      483.85      4.52 o
  -1  -7   6      209.95      221.38      2.19 o
   0  -7   6      255.31      256.15      2.67 o
   1  -7   6      301.87      333.68      4.52 o
   2  -7   6      161.89      156.70      3.56 o
   3  -7   6       98.10       89.07      2.18 o
   4  -7   6       75.55       94.49      2.03 o
   5  -7   6      202.34      201.05      3.91 o
   6  -7   6       39.93       37.34      1.38 o
   7  -7   6        3.06        2.20      0.44 o
   8  -7   6        0.18        0.36      0.22 o
 -10  -6   6        0.29        0.63      0.59 o
  -9  -6   6       11.28       11.04      0.95 o
  -8  -6   6        0.91        0.87      0.68 o
  -7  -6   6        7.29        4.07      0.58 o
  -6  -6   6      801.84      739.31     10.89 o
  -5  -6   6        1.16        2.62      0.31 o
  -4  -6   6       14.12       16.91      0.56 o
  -3  -6   6      102.94      110.66      2.16 o
  -2  -6   6       19.60       13.56      0.69 o
  -1  -6   6        5.42        5.06      0.44 o
   0  -6   6      222.99      234.96      3.38 o
   1  -6   6        2.17        2.48      0.40 o
   2  -6   6       24.58       29.41      0.94 o
   3  -6   6       34.61       38.19      1.11 o
   4  -6   6      326.22      326.58      4.16 o
   5  -6   6       64.89       68.74      2.24 o
   6  -6   6        9.40        8.36      0.96 o
   7  -6   6        2.53        1.84      0.44 o
   8  -6   6        0.10       -0.14      0.34 o
 -10  -5   6       59.97       68.90      2.13 o
  -9  -5   6        2.79        1.01      0.49 o
  -8  -5   6       18.19       24.10      2.12 o
  -7  -5   6       11.76       17.39      0.99 o
  -6  -5   6        0.62        0.44      0.30 o
  -5  -5   6        0.22        0.19      0.21 o
  -4  -5   6      423.48      408.46      3.71 o
  -3  -5   6      196.32      180.70      2.14 o
  -2  -5   6      220.37      254.21      2.33 o
  -1  -5   6        0.85        0.57      0.22 o
   0  -5   6        0.95        1.00      0.27 o
   1  -5   6        4.99        2.00      0.35 o
   2  -5   6        2.40        3.72      0.41 o
   3  -5   6       50.85       70.64      2.58 o
   4  -5   6      240.50      242.01      2.56 o
   5  -5   6        0.58        0.72      0.37 o
   6  -5   6      520.02      564.49      6.60 o
   7  -5   6       33.01       27.63      1.37 o
   8  -5   6       28.60       28.23      1.15 o
   9  -5   6      118.73      118.91      3.36 o
 -10  -4   6       81.23       85.15      3.19 o
  -9  -4   6       55.33       59.08      1.48 o
  -8  -4   6       17.58       14.82      0.89 o
  -7  -4   6       22.62       21.70      1.00 o
  -6  -4   6       57.41       55.29      0.98 o
  -5  -4   6       48.63       49.17      1.44 o
  -4  -4   6        7.05        6.30      0.47 o
  -3  -4   6     1092.73     1214.12      7.33 o
  -2  -4   6     2126.36     2249.24     10.04 o
  -1  -4   6     2639.60     2651.59      6.67 o
   0  -4   6        0.42        1.16      0.32 o
   1  -4   6      559.94      566.80      5.66 o
   2  -4   6      529.70      596.29      5.49 o
   3  -4   6      167.71      153.77      2.39 o
   4  -4   6       82.79       91.51      1.84 o
   5  -4   6       25.88       28.13      0.85 o
   6  -4   6       45.05       41.81      1.26 o
   7  -4   6      479.24      485.43      5.28 o
   8  -4   6       34.54       42.91      1.29 o
   9  -4   6       56.14       52.04      1.27 o
  10  -4   6       81.06       93.94      2.89 o
 -11  -3   6       12.49       15.13      1.07 o
 -10  -3   6        0.03       -0.27      0.28 o
  -9  -3   6       15.53       13.32      0.76 o
  -8  -3   6      108.98      110.34      1.91 o
  -7  -3   6      210.64      234.17      3.03 o
  -6  -3   6       16.95       21.09      0.66 o
  -5  -3   6      125.88      174.88      2.21 o
  -4  -3   6       13.22       18.32      0.74 o
  -3  -3   6       42.85       47.40      0.87 o
  -2  -3   6      177.21      184.49      1.69 o
  -1  -3   6       51.72       42.30      0.83 o
   0  -3   6      103.51      126.43      1.22 o
   1  -3   6      837.03      954.18      9.80 o
   2  -3   6        0.60        0.39      0.15 o
   3  -3   6       29.99       46.08      1.08 o
   4  -3   6        1.43        0.69      0.26 o
   5  -3   6      574.88      557.38      5.25 o
   6  -3   6       63.70       59.88      1.11 o
   7  -3   6       72.81       73.02      1.74 o
   8  -3   6      134.26      139.46      2.51 o
   9  -3   6      154.17      144.76      2.27 o
  10  -3   6       34.62       34.17      1.03 o
 -11  -2   6       28.62       20.80      1.41 o
 -10  -2   6        8.96        8.73      0.58 o
  -9  -2   6        5.78        5.93      0.64 o
  -8  -2   6      255.31      266.41      4.70 o
  -7  -2   6       96.48       94.09      2.36 o
  -6  -2   6      126.02      123.53      2.01 o
  -5  -2   6       86.58       96.18      1.63 o
  -4  -2   6       78.54       72.56      1.29 o
  -3  -2   6      732.53      827.76      3.85 o
  -2  -2   6      142.98      139.17      1.13 o
  -1  -2   6      670.87      653.35      4.27 o
   0  -2   6      174.48      188.78      1.36 o
   1  -2   6        0.20        1.20      0.17 o
   2  -2   6     1513.05     1496.05     10.54 o
   3  -2   6     1230.17     1293.62      6.06 o
   4  -2   6       19.43       12.66      1.56 o
   5  -2   6      199.77      195.18      3.44 o
   6  -2   6       23.15       18.36      0.89 o
   7  -2   6       49.20       48.45      1.39 o
   8  -2   6      167.34      164.92      3.12 o
   9  -2   6      165.86      177.37      3.47 o
  10  -2   6        9.16        8.61      0.59 o
  11  -2   6       45.64       40.21      1.28 o
 -11  -1   6       10.06        8.71      0.93 o
 -10  -1   6       52.18       52.14      1.34 o
  -9  -1   6      166.34      173.33      3.51 o
  -8  -1   6     1439.19     1431.61     16.94 o
  -7  -1   6       28.14       29.35      1.32 o
  -6  -1   6      200.21      191.68      2.73 o
  -5  -1   6      227.85      255.97      2.89 o
  -4  -1   6      616.04      625.37      3.66 o
  -3  -1   6       14.27        4.87      0.27 o
  -2  -1   6       43.32       47.03      0.60 o
  -1  -1   6     1217.50     1189.88      2.91 o
   0  -1   6     1799.41     1646.60      7.12 o
   1  -1   6     1206.87     1199.21      5.89 o
   2  -1   6     1253.33     1257.36     10.71 o
   3  -1   6        1.45        0.11      0.14 o
   4  -1   6      341.46      341.84      2.10 o
   5  -1   6      160.89      185.03      2.15 o
   6  -1   6       92.80       82.52      1.94 o
   7  -1   6       43.60       45.35      1.11 o
   8  -1   6      376.17      358.03      4.27 o
   9  -1   6        4.22        3.85      0.70 o
  10  -1   6        2.80        1.74      0.34 o
  11  -1   6        2.00        1.55      0.32 o
 -10   0   6       90.98      100.65      2.28 o
  -9   0   6      127.66      127.46      2.87 o
  -8   0   6       32.00       31.40      1.48 o
  -7   0   6        7.48        6.44      0.65 o
  -6   0   6       97.93       95.40      1.82 o
  -5   0   6        7.49        8.33      1.59 o
  -4   0   6      420.66      396.19      3.58 o
  -3   0   6      133.62      144.84      1.61 o
  -2   0   6        3.78        7.48      0.57 o
  -1   0   6       45.83       50.39      0.91 o
   0   0   6      826.08      782.59      2.40 o
   1   0   6       28.01       30.47      0.42 o
   2   0   6     1496.33     1462.90     12.75 o
   3   0   6       14.75       14.57      0.44 o
   4   0   6      469.95      528.20      2.61 o
   5   0   6      122.49      138.66      1.47 o
   6   0   6       22.70       26.20      0.85 o
   7   0   6       29.49       37.58      1.00 o
   8   0   6        0.28        0.40      0.37 o
   9   0   6       71.15       68.98      2.11 o
  10   0   6       40.49       30.86      1.44 o
  11   0   6        4.58        3.95      0.46 o
 -10   1   6       46.84       48.50      1.26 o
  -9   1   6        9.13        6.68      0.92 o
  -8   1   6      285.00      299.54      7.03 o
  -7   1   6       12.05       12.97      1.23 o
  -6   1   6      104.99       86.51      1.54 o
  -5   1   6       17.08       17.83      0.77 o
  -4   1   6      380.68      366.27      2.73 o
  -3   1   6     1406.67     1428.96      6.41 o
  -2   1   6      800.35      805.53      3.38 o
  -1   1   6      110.06       93.57      0.80 o
   0   1   6      148.23      154.90      0.86 o
   1   1   6        1.58        2.56      0.12 o
   2   1   6      282.55      243.43      1.52 o
   3   1   6     1294.88     1387.86      4.87 o
   4   1   6        1.76        5.29      0.30 o
   5   1   6      246.17      232.75      2.18 o
   6   1   6        5.97       10.83      0.59 o
   7   1   6       85.06       90.89      1.51 o
   8   1   6        0.49        3.10      0.45 o
   9   1   6       93.14       95.02      2.20 o
  10   1   6      118.88      124.62      2.89 o
  11   1   6       19.52       21.07      0.99 o
 -10   2   6      199.75      196.15      2.22 o
  -9   2   6        0.20        0.21      0.40 o
  -8   2   6      407.48      405.70      7.13 o
  -7   2   6      436.90      423.59      6.60 o
  -6   2   6        0.02        0.22      0.49 o
  -5   2   6       41.34       48.55      1.27 o
  -4   2   6      141.21      150.50      1.73 o
  -3   2   6      253.02      258.22      2.07 o
  -2   2   6        8.78        9.64      0.34 o
  -1   2   6      118.40      107.35      0.96 o
   0   2   6     1532.14     1491.34      7.96 o
   1   2   6      862.52      830.82      4.49 o
   2   2   6      179.97      209.81      1.67 o
   3   2   6     1456.19     1482.82     10.85 o
   4   2   6      757.32      775.53      4.60 o
   5   2   6       16.05        7.00      0.42 o
   6   2   6        0.34        1.36      0.25 o
   7   2   6        2.39        5.11      0.50 o
   8   2   6      129.08      128.67      2.28 o
   9   2   6      145.21      135.12      3.31 o
  10   2   6        9.30       11.36      0.95 o
  11   2   6        0.86        0.13      0.33 o
  12   2   6       28.93       34.62      1.63 o
  -9   3   6        2.77        2.29      0.47 o
  -8   3   6       69.19       76.15      2.01 o
  -7   3   6       30.68       35.27      1.43 o
  -6   3   6        8.51        7.64      0.73 o
  -5   3   6      376.07      391.82      3.28 o
  -4   3   6      135.45      132.21      1.84 o
  -3   3   6      631.21      651.36      3.44 o
  -2   3   6      144.87      127.59      1.29 o
  -1   3   6      235.13      243.29      2.39 o
   0   3   6        4.38        6.17      0.21 o
   1   3   6        1.23        0.89      0.14 o
   2   3   6      419.34      400.81      2.12 o
   3   3   6      248.61      246.03      1.45 o
   4   3   6      317.99      378.49      3.16 o
   5   3   6     1298.62     1303.35      5.31 o
   6   3   6      175.50      189.66      2.40 o
   7   3   6      169.74      160.86      3.47 o
   8   3   6       65.59       71.39      1.68 o
   9   3   6        0.52        1.67      0.45 o
  10   3   6       18.96       17.03      1.09 o
  11   3   6        0.25       -0.33      0.39 o
  12   3   6       11.54       10.00      0.90 o
  -9   4   6        6.07        6.38      0.61 o
  -8   4   6        7.61        6.89      0.61 o
  -7   4   6        7.60        8.58      0.80 o
  -6   4   6      698.42      664.18      5.52 o
  -5   4   6       19.08       18.34      0.74 o
  -4   4   6      673.30      671.91      4.86 o
  -3   4   6       52.25       64.18      1.55 o
  -2   4   6       35.02       34.78      0.89 o
  -1   4   6      320.31      316.34      2.45 o
   0   4   6      887.28      872.95      5.61 o
   1   4   6      117.32      120.00      1.19 o
   2   4   6        0.66        2.45      0.24 o
   3   4   6       73.54       73.69      0.92 o
   4   4   6       35.52       28.26      0.79 o
   5   4   6      437.37      505.02      6.89 o
   6   4   6        0.40       -0.03      0.28 o
   7   4   6       42.45       42.75      1.16 o
   8   4   6       81.48       86.33      1.93 o
   9   4   6       85.00       75.62      1.92 o
  10   4   6       69.13       60.44      1.55 o
  11   4   6       12.53        9.30      0.66 o
  -8   5   6        5.47        8.48      0.83 o
  -7   5   6        3.43        2.66      0.59 o
  -6   5   6        4.41        4.73      0.78 o
  -5   5   6       13.06       12.97      0.92 o
  -4   5   6      308.71      334.02      2.98 o
  -3   5   6      191.36      185.18      3.08 o
  -2   5   6       65.20       85.11      1.76 o
  -1   5   6       89.58      104.28      2.93 o
   0   5   6       30.05       31.45      0.79 o
   1   5   6        0.13        0.96      0.18 o
   2   5   6      198.39      194.99      1.63 o
   3   5   6      243.48      294.07      2.88 o
   4   5   6      544.68      583.92      4.95 o
   5   5   6        6.09        4.94      0.42 o
   6   5   6        1.64        0.65      0.26 o
   7   5   6      408.69      430.69      3.59 o
   8   5   6        1.11        0.38      0.39 o
   9   5   6      232.35      224.05      5.27 o
  10   5   6        3.86        2.65      0.44 o
  11   5   6       47.46       49.50      1.47 o
  -8   6   6        7.50        8.15      0.54 o
  -7   6   6        0.06        0.03      0.41 o
  -6   6   6       10.03       11.16      1.02 o
  -5   6   6       15.78       20.91      1.22 o
  -4   6   6      996.32      921.45      7.95 o
  -3   6   6      475.83      480.51      4.11 o
  -2   6   6       24.84       27.25      1.21 o
  -1   6   6      174.47      159.67      2.50 o
   0   6   6        3.01        4.05      0.44 o
   1   6   6       41.06       42.15      0.92 o
   2   6   6       28.66       27.65      0.70 o
   3   6   6        0.01        0.85      0.26 o
   4   6   6        0.36        0.25      0.29 o
   5   6   6      505.07      489.58      4.21 o
   6   6   6       30.15       24.04      0.79 o
   7   6   6     1081.71     1095.36     15.18 o
   8   6   6       27.92       22.20      1.09 o
   9   6   6       88.33       85.70      3.36 o
  10   6   6        9.70       11.17      0.86 o
  11   6   6        0.01       -0.28      0.36 o
  -7   7   6        3.27        3.43      0.49 o
  -6   7   6        0.01        0.41      0.49 o
  -5   7   6       17.73       19.77      1.57 o
  -4   7   6        5.36        7.51      0.91 o
  -3   7   6       25.24       26.40      1.34 o
  -2   7   6      163.81      169.85      2.20 o
  -1   7   6      506.67      514.78      3.98 o
   0   7   6      177.56      158.77      2.39 o
   1   7   6      248.15      245.21      2.87 o
   2   7   6       15.12       18.93      0.80 o
   3   7   6        6.74        5.95      0.42 o
   4   7   6       14.03        6.57      0.44 o
   5   7   6       52.26       58.63      1.26 o
   6   7   6        3.00        1.84      0.34 o
   7   7   6      141.71      142.81      2.71 o
   8   7   6       71.34       75.70      1.93 o
   9   7   6       30.33       32.81      1.47 o
  10   7   6       12.98        8.62      0.72 o
  11   7   6       47.14       52.27      1.15 o
  -6   8   6        1.16        0.50      0.41 o
  -5   8   6       21.71       22.25      0.99 o
  -4   8   6       69.47       70.57      2.21 o
  -3   8   6       18.08       19.41      0.99 o
  -2   8   6      456.83      462.78      6.06 o
  -1   8   6      592.35      598.38      7.83 o
   0   8   6        3.28        3.44      0.46 o
   1   8   6        8.92        9.61      0.55 o
   2   8   6      128.82      139.58      1.97 o
   3   8   6      904.26      907.89      7.62 o
   4   8   6       12.87       11.56      0.58 o
   5   8   6       48.27       54.11      1.48 o
   6   8   6       39.46       38.76      1.28 o
   7   8   6      174.79      167.49      2.86 o
   8   8   6       36.21       32.86      1.53 o
   9   8   6        5.13        4.98      0.60 o
  10   8   6        1.87        3.18      0.48 o
  11   8   6        1.29        1.26      0.28 o
  -5   9   6      115.46       98.49      2.48 o
  -4   9   6      409.62      396.94      4.28 o
  -3   9   6      178.91      169.18      2.77 o
  -2   9   6        0.89        0.43      0.37 o
  -1   9   6       11.04       11.27      0.71 o
   0   9   6        0.07        1.22      0.47 o
   1   9   6       22.01       22.03      1.20 o
   2   9   6      125.45      122.21      2.35 o
   3   9   6       30.22       31.53      1.22 o
   4   9   6       65.05       65.92      1.91 o
   5   9   6       92.69       95.87      2.27 o
   6   9   6        0.62        0.38      0.36 o
   7   9   6      106.34      103.94      3.13 o
   8   9   6       14.39       12.87      0.90 o
   9   9   6        4.34        2.85      0.43 o
  10   9   6       46.85       58.40      1.88 o
  -4  10   6       29.09       23.90      1.25 o
  -3  10   6       54.95       49.12      1.20 o
  -2  10   6        0.48       -0.32      0.32 o
  -1  10   6       58.09       56.73      1.62 o
   0  10   6       28.40       30.79      1.53 o
   1  10   6      445.64      466.02      5.03 o
   2  10   6        0.68        1.13      0.37 o
   3  10   6      173.79      183.29      2.92 o
   4  10   6       30.18       30.83      1.38 o
   5  10   6       10.65        8.22      0.89 o
   6  10   6        5.20        3.23      0.68 o
   7  10   6      116.52      119.65      2.45 o
   8  10   6        0.04       -0.16      0.36 o
   9  10   6       24.63       25.20      1.23 o
  -2  11   6        0.77        0.26      0.33 o
  -1  11   6        3.50        3.75      0.43 o
   0  11   6        0.07        0.51      0.35 o
   1  11   6        6.07        5.99      0.58 o
   2  11   6       20.82       21.10      0.91 o
   3  11   6       79.22       78.97      1.93 o
   4  11   6       21.64       22.16      0.95 o
   5  11   6       51.35       48.78      1.80 o
   6  11   6       10.97       10.40      1.00 o
   7  11   6        1.13        0.32      0.36 o
   8  11   6        2.41        2.42      0.53 o
   0  12   6        4.61        2.39      0.40 o
   1  12   6       82.76       79.98      1.77 o
   2  12   6       49.65       55.04      1.57 o
   3  12   6      109.86      113.88      2.21 o
   4  12   6       18.94       17.36      1.03 o
   5  12   6       58.82       61.20      1.55 o
   6  12   6        3.67        2.39      0.40 o
  -5 -11   7        0.80        2.66      0.74 o
  -4 -11   7       26.91       25.51      1.36 o
  -3 -11   7        0.11       -0.34      0.34 o
  -2 -11   7       80.98       78.94      1.87 o
  -1 -11   7       34.13       34.94      1.54 o
   0 -11   7       48.99       47.73      1.71 o
   1 -11   7       25.88       24.64      1.12 o
   2 -11   7       64.79       60.62      2.13 o
  -7 -10   7       58.61       66.28      2.30 o
  -6 -10   7        0.26        0.39      0.29 o
  -5 -10   7       90.14       86.20      2.24 o
  -4 -10   7        2.66        2.48      0.49 o
  -3 -10   7       89.79       86.15      2.46 o
  -2 -10   7      120.94      119.52      2.91 o
  -1 -10   7        3.23        2.71      0.56 o
   0 -10   7       33.29       33.53      1.85 o
   1 -10   7       97.86       79.57      2.67 o
   2 -10   7       16.71       17.93      1.50 o
   3 -10   7      139.09      133.27      2.72 o
   4 -10   7        8.82        7.74      0.86 o
  -8  -9   7        8.11        9.13      1.18 o
  -7  -9   7       31.23       37.07      1.86 o
  -6  -9   7        1.62        1.22      0.44 o
  -5  -9   7       10.46        8.18      0.75 o
  -4  -9   7        6.79        4.10      0.70 o
  -3  -9   7       32.12       29.95      1.68 o
  -2  -9   7       12.01       13.59      1.37 o
  -1  -9   7       41.05       42.29      1.65 o
   0  -9   7      133.59      142.14      4.48 o
   1  -9   7       33.18       30.33      1.78 o
   2  -9   7       67.55       53.96      2.32 o
   3  -9   7       66.51       66.66      1.69 o
   4  -9   7        2.10        3.08      0.37 o
   5  -9   7       37.35       32.32      3.74 o
  -9  -8   7        7.09       11.04      1.21 o
  -8  -8   7       13.69       12.98      1.72 o
  -7  -8   7       12.71       15.08      1.16 o
  -6  -8   7       29.48       31.37      1.48 o
  -5  -8   7       55.56       57.57      1.86 o
  -4  -8   7       13.91       11.98      0.89 o
  -3  -8   7       80.96       89.90      2.21 o
  -2  -8   7      368.38      353.81      4.74 o
  -1  -8   7       72.21       68.82      1.67 o
   0  -8   7        5.01        4.42      0.69 o
   1  -8   7       19.29       20.64      1.18 o
   2  -8   7       19.99       18.72      1.14 o
   3  -8   7       13.39       13.13      0.94 o
   4  -8   7        3.30        1.96      0.39 o
   5  -8   7        0.27       -0.09      0.43 o
   6  -8   7        0.41       -0.04      0.22 o
  -9  -7   7        9.02        8.08      0.91 o
  -8  -7   7       22.27       22.55      2.49 o
  -7  -7   7       97.10       91.01      2.87 o
  -6  -7   7        9.39       13.50      1.00 o
  -5  -7   7       16.68       16.90      1.07 o
  -4  -7   7        3.92        2.99      0.61 o
  -3  -7   7       22.81       21.77      0.70 o
  -2  -7   7      257.26      258.67      2.33 o
  -1  -7   7      394.82      398.68      3.16 o
   0  -7   7      133.02      137.16      1.90 o
   1  -7   7      187.36      198.55      3.97 o
   2  -7   7       28.03       34.89      1.50 o
   3  -7   7       34.45       34.04      1.37 o
   4  -7   7       55.57       64.95      1.80 o
   5  -7   7       80.13       73.77      2.04 o
   6  -7   7        7.82        8.37      0.81 o
   7  -7   7        5.97        7.08      0.63 o
  -9  -6   7       22.72       21.68      1.22 o
  -8  -6   7        6.11        6.38      1.04 o
  -7  -6   7       13.55       18.13      1.11 o
  -6  -6   7      128.42      106.79      2.50 o
  -5  -6   7       98.86       87.19      1.90 o
  -4  -6   7       66.01       53.08      1.06 o
  -3  -6   7     1060.70     1048.39      6.38 o
  -2  -6   7       53.75       52.76      1.35 o
  -1  -6   7       81.75       83.82      2.26 o
   0  -6   7       95.05      101.27      2.23 o
   1  -6   7      536.89      486.42      4.52 o
   2  -6   7       86.77      104.42      1.76 o
   3  -6   7       22.53       19.86      0.77 o
   4  -6   7        7.22       10.94      0.73 o
   5  -6   7      469.55      461.44      8.69 o
   6  -6   7        4.18        5.51      0.84 o
   7  -6   7        0.22        0.83      0.45 o
   8  -6   7       55.98       56.14      1.58 o
 -10  -5   7       53.08       57.77      2.73 o
  -9  -5   7       49.12       49.23      1.90 o
  -8  -5   7       17.86       18.55      1.17 o
  -7  -5   7       58.16       58.41      1.72 o
  -6  -5   7       92.41      100.48      1.80 o
  -5  -5   7        6.54        7.15      0.39 o
  -4  -5   7      121.11      115.21      2.29 o
  -3  -5   7       75.33       69.80      1.33 o
  -2  -5   7      226.59      232.56      2.91 o
  -1  -5   7       45.66       32.59      0.91 o
   0  -5   7      162.84      155.97      2.40 o
   1  -5   7      291.15      283.70      3.62 o
   2  -5   7       59.09       51.47      1.62 o
   3  -5   7      315.53      315.93      3.79 o
   4  -5   7       53.69       53.99      1.22 o
   5  -5   7      127.72      131.15      3.54 o
   6  -5   7       34.16       28.11      1.25 o
   7  -5   7      130.68      126.50      3.24 o
   8  -5   7        1.91        1.27      0.46 o
   9  -5   7        2.81        1.98      0.38 o
 -10  -4   7       13.03       12.85      1.43 o
  -9  -4   7       67.84       66.74      1.64 o
  -8  -4   7       80.64       77.21      1.93 o
  -7  -4   7      384.98      366.59      6.21 o
  -6  -4   7        6.40        4.34      0.35 o
  -5  -4   7       36.00       41.53      0.99 o
  -4  -4   7        1.92        1.80      0.35 o
  -3  -4   7        4.92        6.92      0.66 o
  -2  -4   7      162.71      154.95      1.75 o
  -1  -4   7     2245.92     2237.66      9.58 o
   0  -4   7      549.06      559.46      3.42 o
   1  -4   7       72.41       57.80      1.33 o
   2  -4   7        0.41        0.23      0.28 o
   3  -4   7       88.85      100.14      2.26 o
   4  -4   7       88.69       86.03      1.82 o
   5  -4   7       30.96       27.21      0.89 o
   6  -4   7       55.67       66.26      1.57 o
   7  -4   7        1.21        0.58      0.31 o
   8  -4   7      110.49      110.86      2.32 o
   9  -4   7       10.13        8.37      0.52 o
 -10  -3   7       85.97       86.13      1.64 o
  -9  -3   7       41.02       44.16      1.40 o
  -8  -3   7        7.62        7.11      0.59 o
  -7  -3   7       17.00       17.98      0.85 o
  -6  -3   7      125.35      120.52      1.62 o
  -5  -3   7       72.11       84.53      1.93 o
  -4  -3   7      415.79      424.73      4.01 o
  -3  -3   7       76.45       78.16      1.64 o
  -2  -3   7      332.63      327.18      2.23 o
  -1  -3   7      261.84      268.74      1.96 o
   0  -3   7        0.72        0.56      0.19 o
   1  -3   7      504.52      573.83      7.21 o
   2  -3   7      921.96     1032.35      5.23 o
   3  -3   7      648.21      732.11      4.67 o
   4  -3   7      168.51      181.09      2.24 o
   5  -3   7       45.63       48.48      1.34 o
   6  -3   7       14.22       10.54      0.52 o
   7  -3   7      142.26      151.41      2.23 o
   8  -3   7      346.64      333.96      4.19 o
   9  -3   7      201.00      210.77      2.65 o
  10  -3   7      204.81      207.80      3.46 o
 -10  -2   7       19.82       18.74      0.76 o
  -9  -2   7       12.29        8.50      0.69 o
  -8  -2   7      182.08      180.12      2.99 o
  -7  -2   7      166.72      175.89      2.80 o
  -6  -2   7      157.67      170.48      1.91 o
  -5  -2   7       59.97       58.77      1.32 o
  -4  -2   7      177.54      176.49      2.10 o
  -3  -2   7     1280.12     1357.85      5.98 o
  -2  -2   7      334.70      340.96      2.84 o
  -1  -2   7      418.08      441.22      3.05 o
   0  -2   7      238.78      222.45      2.70 o
   1  -2   7     2780.64     2952.78     14.40 o
   2  -2   7      119.49      130.59      1.60 o
   3  -2   7       47.82       43.10      0.95 o
   4  -2   7      161.19      176.51      2.25 o
   5  -2   7      405.13      394.34      4.98 o
   6  -2   7      605.01      594.32      4.44 o
   7  -2   7      171.37      152.24      2.45 o
   8  -2   7       41.79       37.52      1.38 o
   9  -2   7       10.07        9.56      0.75 o
  10  -2   7       11.72       10.57      0.63 o
 -10  -1   7       27.46       27.32      1.04 o
  -9  -1   7        3.74        4.50      0.56 o
  -8  -1   7       27.36       27.88      1.31 o
  -7  -1   7      236.54      258.20      7.59 o
  -6  -1   7      178.98      185.15      2.21 o
  -5  -1   7      465.32      460.89      3.68 o
  -4  -1   7       96.47      104.28      1.61 o
  -3  -1   7      246.67      291.59      2.21 o
  -2  -1   7      562.63      605.11      3.36 o
  -1  -1   7        5.35        4.81      0.19 o
   0  -1   7     2110.07     2083.31      6.20 o
   1  -1   7        3.67        2.85      0.19 o
   2  -1   7      667.36      624.80      5.97 o
   3  -1   7      392.18      389.76      2.77 o
   4  -1   7        9.83        7.62      0.39 o
   5  -1   7      100.36      103.46      1.79 o
   6  -1   7      249.71      241.84      3.32 o
   7  -1   7        4.36        4.70      0.48 o
   8  -1   7     1003.92     1023.68      7.12 o
   9  -1   7      113.26      112.40      2.83 o
  10  -1   7        0.03        0.58      0.34 o
  11  -1   7        4.60        4.33      0.38 o
 -10   0   7       20.08       18.99      0.79 o
  -9   0   7      936.98      951.84     11.39 o
  -8   0   7      136.46      138.56      3.57 o
  -7   0   7       81.72       93.84      3.54 o
  -6   0   7       99.00      100.53      1.65 o
  -5   0   7       28.43       37.22      1.13 o
  -4   0   7      252.60      268.59      2.80 o
  -3   0   7      382.80      366.88      2.27 o
  -2   0   7        3.13        4.18      0.25 o
  -1   0   7      125.25      117.90      0.98 o
   0   0   7        7.80        9.31      0.25 o
   1   0   7      272.32      280.63      1.50 o
   2   0   7       62.55       59.58      0.69 o
   3   0   7       34.06       36.92      0.67 o
   4   0   7      297.61      331.70      3.36 o
   5   0   7      828.31      887.20      5.91 o
   6   0   7      143.90      147.06      2.14 o
   7   0   7        1.34        0.40      0.27 o
   8   0   7      400.48      426.36      4.12 o
   9   0   7       57.14       54.14      1.62 o
  10   0   7       34.36       32.64      1.44 o
  11   0   7       24.85       29.55      1.05 o
 -10   1   7      113.42      116.09      1.77 o
  -9   1   7      101.05      104.96      4.05 o
  -8   1   7       13.65       15.47      1.43 o
  -7   1   7      550.64      580.34     14.95 o
  -6   1   7        0.05       -0.15      0.60 o
  -5   1   7        5.11        4.53      0.46 o
  -4   1   7       48.10       52.39      0.97 o
  -3   1   7      931.59      944.75      4.05 o
  -2   1   7      151.73      166.20      1.50 o
  -1   1   7      104.48      102.60      1.43 o
   0   1   7     1144.67     1155.61      3.33 o
   1   1   7      800.93      758.85      4.37 o
   2   1   7      472.10      481.46      3.47 o
   3   1   7      106.43      119.57      1.08 o
   4   1   7        6.52        8.41      0.45 o
   5   1   7       55.71       54.19      0.94 o
   6   1   7      146.81      127.38      1.70 o
   7   1   7      330.48      306.01      2.52 o
   8   1   7      187.63      196.43      2.74 o
   9   1   7       26.36       19.92      1.01 o
  10   1   7      136.61      137.87      2.96 o
  11   1   7       33.64       38.49      1.27 o
 -10   2   7        8.33        7.66      0.43 o
  -9   2   7      115.85      106.08      3.10 o
  -8   2   7      244.35      247.35      4.57 o
  -7   2   7       81.66       84.48      2.94 o
  -6   2   7        8.59        7.49      0.66 o
  -5   2   7       41.56       37.88      1.12 o
  -4   2   7      491.00      498.94      3.25 o
  -3   2   7      395.81      354.77      2.50 o
  -2   2   7     3088.54     3084.73     11.12 o
  -1   2   7      899.27      862.47      4.88 o
   0   2   7      303.61      265.35      2.24 o
   1   2   7      250.53      258.87      2.08 o
   2   2   7      620.08      681.35      4.65 o
   3   2   7       26.33       24.02      0.56 o
   4   2   7     1861.74     1857.40     11.07 o
   5   2   7      111.17       83.49      1.27 o
   6   2   7        0.90        4.22      0.35 o
   7   2   7       32.13       32.70      0.83 o
   8   2   7       61.06       71.97      1.47 o
   9   2   7      197.55      184.46      2.98 o
  10   2   7      117.96      120.57      2.78 o
  11   2   7       69.14       62.08      1.63 o
  -9   3   7       21.78       27.56      1.41 o
  -8   3   7        5.63        6.15      0.76 o
  -7   3   7       40.22       41.82      1.51 o
  -6   3   7       11.21        9.58      0.95 o
  -5   3   7        5.20        6.46      0.49 o
  -4   3   7      445.91      479.72      4.04 o
  -3   3   7      347.28      325.17      2.54 o
  -2   3   7     1291.68     1300.74      6.16 o
  -1   3   7       41.40       28.00      0.57 o
   0   3   7      178.66      207.53      2.33 o
   1   3   7       28.21       20.62      0.50 o
   2   3   7      201.17      224.10      2.30 o
   3   3   7      293.49      306.36      2.00 o
   4   3   7      217.73      258.87      2.19 o
   5   3   7       26.28       35.77      0.83 o
   6   3   7       56.82       61.30      1.56 o
   7   3   7        0.24        0.71      0.61 o
   8   3   7       18.04       16.77      0.80 o
   9   3   7       27.75       21.62      1.03 o
  10   3   7       46.17       42.78      1.48 o
  11   3   7       49.94       54.94      1.49 o
  -9   4   7       50.11       48.42      1.51 o
  -8   4   7        6.68        7.20      0.66 o
  -7   4   7      267.15      263.94      4.30 o
  -6   4   7      373.81      343.91      4.19 o
  -5   4   7      411.71      427.41      5.76 o
  -4   4   7       57.04       58.29      1.22 o
  -3   4   7       42.96       46.37      1.25 o
  -2   4   7       32.39       40.53      0.97 o
  -1   4   7      101.47       88.97      1.36 o
   0   4   7       33.11       23.53      0.62 o
   1   4   7      151.69      164.31      1.46 o
   2   4   7     1576.75     1615.17      7.27 o
   3   4   7      134.61      160.72      1.42 o
   4   4   7       81.32       70.87      1.20 o
   5   4   7       27.18       20.82      0.82 o
   6   4   7      320.21      308.88      3.60 o
   7   4   7      165.07      164.68      2.27 o
   8   4   7        0.58        0.25      0.31 o
   9   4   7      327.65      291.44      4.00 o
  10   4   7        0.05       -0.11      0.27 o
  11   4   7        1.85        1.41      0.33 o
  -8   5   7       20.87       25.50      1.25 o
  -7   5   7       59.65       61.54      2.48 o
  -6   5   7       15.70       21.01      1.41 o
  -5   5   7      132.06      124.52      2.97 o
  -4   5   7      457.09      469.09      3.98 o
  -3   5   7      105.10      106.48      1.85 o
  -2   5   7      127.97      118.35      2.11 o
  -1   5   7      140.24      134.24      2.17 o
   0   5   7      201.62      222.68      2.01 o
   1   5   7      247.17      253.81      2.12 o
   2   5   7     1318.96     1261.46      7.42 o
   3   5   7      105.74      116.86      1.40 o
   4   5   7       21.51       21.23      0.75 o
   5   5   7        0.01        0.54      0.27 o
   6   5   7       47.99       49.91      1.20 o
   7   5   7        1.34        0.87      0.33 o
   8   5   7        1.02        0.92      0.42 o
   9   5   7       36.08       36.36      1.62 o
  10   5   7       13.23       15.55      0.88 o
  11   5   7       11.95       12.34      0.93 o
  -8   6   7        2.54        4.13      0.77 o
  -7   6   7       25.09       26.88      1.48 o
  -6   6   7        8.50       10.33      2.01 o
  -5   6   7       10.64       13.65      1.15 o
  -4   6   7      522.97      474.46      6.64 o
  -3   6   7       49.14       52.32      1.46 o
  -2   6   7       75.45       86.10      1.53 o
  -1   6   7        0.08        0.25      0.30 o
   0   6   7       34.95       40.90      1.26 o
   1   6   7       55.08       55.40      1.11 o
   2   6   7      232.11      260.49      2.08 o
   3   6   7       28.41       42.94      0.97 o
   4   6   7      816.33      838.47      7.67 o
   5   6   7      109.47      119.16      2.09 o
   6   6   7      244.05      239.00      2.30 o
   7   6   7      135.32      138.70      2.40 o
   8   6   7      431.27      426.13      4.44 o
   9   6   7       31.87       28.21      1.85 o
  10   6   7       13.30        9.44      0.78 o
  11   6   7       29.15       33.90      1.01 o
  -7   7   7        0.45        0.49      0.23 o
  -6   7   7        4.65        2.68      0.62 o
  -5   7   7       41.14       41.94      2.21 o
  -4   7   7       37.57       45.62      2.02 o
  -3   7   7      360.68      360.38      4.16 o
  -2   7   7      193.60      197.23      3.12 o
  -1   7   7        1.84        0.76      0.25 o
   0   7   7      650.34      628.67      7.15 o
   1   7   7      152.40      146.54      1.98 o
   2   7   7       14.79       16.27      0.83 o
   3   7   7       90.43      112.10      1.73 o
   4   7   7       99.15       96.77      1.41 o
   5   7   7        4.69        6.13      0.44 o
   6   7   7       26.37       28.39      1.11 o
   7   7   7      305.92      329.17      5.68 o
   8   7   7       29.92       31.18      1.26 o
   9   7   7       36.24       37.05      1.34 o
  10   7   7        1.38        1.38      0.35 o
  11   7   7        6.27        4.99      0.58 o
  -6   8   7        0.90        2.59      0.35 o
  -5   8   7       17.59       17.35      1.02 o
  -4   8   7        1.57        2.40      0.53 o
  -3   8   7       62.39       66.26      1.90 o
  -2   8   7       79.96       71.14      1.90 o
  -1   8   7      356.53      357.79      5.68 o
   0   8   7        4.11        4.93      0.54 o
   1   8   7       10.05       12.11      0.67 o
   2   8   7       52.66       50.45      1.18 o
   3   8   7        9.88        7.78      0.58 o
   4   8   7      134.28      145.03      2.35 o
   5   8   7      101.80      111.39      2.11 o
   6   8   7      195.74      190.97      2.78 o
   7   8   7        2.85        2.49      0.46 o
   8   8   7       53.51       55.42      1.95 o
   9   8   7       39.16       37.49      1.43 o
  10   8   7        1.82        1.57      0.35 o
  -5   9   7       17.42       14.60      1.61 o
  -4   9   7        8.98        9.76      0.72 o
  -3   9   7       71.74       76.17      1.60 o
  -2   9   7       47.40       45.43      1.36 o
  -1   9   7       50.04       54.23      1.62 o
   0   9   7       65.67       67.65      1.87 o
   1   9   7       56.14       57.14      1.76 o
   2   9   7       28.88       30.40      1.21 o
   3   9   7       27.47       26.71      1.14 o
   4   9   7      374.30      391.39      4.63 o
   5   9   7       78.23       85.92      1.93 o
   6   9   7       17.60       19.18      1.04 o
   7   9   7      142.82      141.91      3.03 o
   8   9   7       11.74       10.20      0.81 o
   9   9   7        4.36        6.39      0.54 o
  10   9   7       67.68       78.63      2.11 o
  -4  10   7        0.22       -0.33      0.41 o
  -3  10   7        8.13        7.23      0.63 o
  -2  10   7       27.80       31.13      1.06 o
  -1  10   7       11.00        8.86      0.80 o
   0  10   7      107.93      110.71      2.95 o
   1  10   7       78.75       82.24      1.95 o
   2  10   7      349.47      343.97      4.42 o
   3  10   7      174.93      179.15      3.26 o
   4  10   7        3.83        4.43      0.61 o
   5  10   7       11.26       10.83      0.82 o
   6  10   7        0.98        0.89      0.39 o
   7  10   7      192.44      184.69      3.02 o
   8  10   7       36.52       37.66      1.22 o
   9  10   7        0.55        0.42      0.74 o
  -2  11   7       12.59       15.25      0.65 o
  -1  11   7        0.38        0.05      0.29 o
   0  11   7       40.70       41.68      1.54 o
   1  11   7       12.71       11.11      0.73 o
   2  11   7        0.11        0.25      0.40 o
   3  11   7        1.30        1.23      0.38 o
   4  11   7       53.33       48.10      1.50 o
   5  11   7       15.88       15.13      1.05 o
   6  11   7      260.77      258.57      3.24 o
   7  11   7        2.82        1.75      0.46 o
   8  11   7       46.47       41.66      2.65 o
   0  12   7        8.02        9.59      1.00 o
   1  12   7        3.55        5.15      0.50 o
   2  12   7        8.84       10.25      0.72 o
   3  12   7       11.38        8.98      1.38 o
   4  12   7       82.41       81.21      1.80 o
   5  12   7       38.41       40.66      1.24 o
   6  12   7       75.67       77.38      2.72 o
  -5 -11   8      123.23      118.11      2.93 o
  -4 -11   8        0.54        0.38      0.28 o
  -3 -11   8        0.21       -0.20      0.28 o
  -2 -11   8       31.67       30.74      1.06 o
  -1 -11   8       39.80       45.92      1.59 o
   0 -11   8       14.57       12.74      0.81 o
   1 -11   8        0.27        0.18      0.35 o
  -6 -10   8       87.15      103.74      3.66 o
  -5 -10   8        2.12        2.25      0.48 o
  -4 -10   8       16.11       14.50      0.98 o
  -3 -10   8       16.08       14.33      1.00 o
  -2 -10   8        3.82        2.74      0.55 o
  -1 -10   8       16.94       15.64      1.01 o
   0 -10   8       89.74       77.64      2.61 o
   1 -10   8        6.94        5.28      0.74 o
   2 -10   8        8.30        9.00      0.80 o
   3 -10   8        2.31        1.48      0.32 o
  -8  -9   8        4.27        3.89      0.68 o
  -7  -9   8        4.37        3.77      0.89 o
  -6  -9   8       37.42       24.40      1.09 o
  -5  -9   8        4.29        4.56      0.57 o
  -4  -9   8       83.52       81.42      2.56 o
  -3  -9   8      156.65      161.87      3.66 o
  -2  -9   8        0.33        0.79      0.40 o
  -1  -9   8        5.86        5.78      0.68 o
   0  -9   8        7.64        6.56      0.83 o
   1  -9   8       74.18       73.57      2.32 o
   2  -9   8       43.33       29.89      1.62 o
   3  -9   8       26.05       23.66      1.35 o
   4  -9   8        0.70        0.85      0.50 o
   5  -9   8        1.50        1.28      0.52 o
  -8  -8   8        6.20        7.61      1.22 o
  -7  -8   8       21.45       18.34      2.17 o
  -6  -8   8       41.92       41.30      1.61 o
  -5  -8   8        7.10        6.42      0.74 o
  -4  -8   8      167.09      171.64      3.12 o
  -3  -8   8       10.37       10.20      0.66 o
  -2  -8   8      178.45      178.46      2.62 o
  -1  -8   8      139.68      143.73      2.38 o
   0  -8   8       18.68       17.94      1.27 o
   1  -8   8      216.38      220.07      5.13 o
   2  -8   8       30.18       36.95      1.37 o
   3  -8   8      322.92      316.11      4.07 o
   4  -8   8       44.56       48.10      1.45 o
   5  -8   8       18.91       20.73      1.02 o
   6  -8   8      145.09      161.63      3.03 o
  -9  -7   8        0.40       -0.47      0.62 o
  -8  -7   8       38.58       43.67      3.23 o
  -7  -7   8      203.53      213.89      7.88 o
  -6  -7   8        5.30        2.69      0.59 o
  -5  -7   8      150.25      146.27      2.40 o
  -4  -7   8        6.44       11.26      0.73 o
  -3  -7   8      245.60      247.41      3.21 o
  -2  -7   8      184.31      185.60      2.68 o
  -1  -7   8      746.26      759.34      4.97 o
   0  -7   8        0.62        0.65      0.43 o
   1  -7   8       20.40       17.03      1.28 o
   2  -7   8       23.69       20.95      1.16 o
   3  -7   8       74.47       65.48      1.84 o
   4  -7   8       80.33       77.39      1.90 o
   5  -7   8      126.89      138.53      3.19 o
   6  -7   8       11.73       11.01      0.87 o
   7  -7   8       48.40       49.14      1.39 o
  -9  -6   8       23.59       25.07      2.14 o
  -8  -6   8       11.22        8.48      1.08 o
  -7  -6   8        4.83        5.56      0.61 o
  -6  -6   8        0.35       -0.06      0.28 o
  -5  -6   8       45.78       41.38      1.18 o
  -4  -6   8        9.48        9.08      0.49 o
  -3  -6   8      111.95      105.28      1.51 o
  -2  -6   8      505.03      530.78      3.08 o
  -1  -6   8       85.92       83.63      1.29 o
   0  -6   8       21.97       24.75      0.75 o
   1  -6   8       62.61       65.26      1.29 o
   2  -6   8        4.36        1.18      0.28 o
   3  -6   8       32.96       26.34      1.21 o
   4  -6   8       14.32       12.20      0.96 o
   5  -6   8       76.93       76.69      2.66 o
   6  -6   8      109.63      109.23      3.67 o
   7  -6   8       63.68       68.28      2.08 o
   8  -6   8        3.64        4.69      0.46 o
  -9  -5   8       20.66       17.23      1.31 o
  -8  -5   8        9.91        8.55      0.69 o
  -7  -5   8       15.93       13.62      0.87 o
  -6  -5   8       46.13       44.70      1.35 o
  -5  -5   8      301.32      333.88      2.82 o
  -4  -5   8      289.13      307.21      3.48 o
  -3  -5   8      125.02      121.26      2.33 o
  -2  -5   8       20.02        9.99      0.52 o
  -1  -5   8      531.70      588.46      4.69 o
   0  -5   8      416.34      403.10      4.44 o
   1  -5   8      176.50      199.08      3.74 o
   2  -5   8        5.99        3.87      0.51 o
   3  -5   8       78.10       70.23      1.55 o
   4  -5   8        1.16        3.42      0.42 o
   5  -5   8      231.82      222.78      3.96 o
   6  -5   8       78.83       77.40      2.93 o
   7  -5   8       20.96       17.19      1.52 o
   8  -5   8       46.21       49.88      1.72 o
   9  -5   8        0.42        1.52      0.25 o
  -9  -4   8      159.79      162.13      2.40 o
  -8  -4   8       42.66       45.15      1.56 o
  -7  -4   8       30.32       22.09      1.11 o
  -6  -4   8        0.20       -0.28      0.28 o
  -5  -4   8        2.40        4.45      0.42 o
  -4  -4   8       14.25       18.85      0.92 o
  -3  -4   8       12.47       14.07      0.79 o
  -2  -4   8      357.75      333.81      3.75 o
  -1  -4   8      442.69      409.72      4.40 o
   0  -4   8      356.16      342.97      3.51 o
   1  -4   8       95.66      114.28      2.29 o
   2  -4   8       21.75       15.78      0.90 o
   3  -4   8        6.42       10.27      0.71 o
   4  -4   8       41.00       41.39      1.12 o
   5  -4   8       50.13       57.48      1.28 o
   6  -4   8       95.96       94.21      1.85 o
   7  -4   8       65.70       58.38      1.53 o
   8  -4   8       37.76       37.17      1.22 o
   9  -4   8        0.34        0.61      0.26 o
 -10  -3   8       51.22       52.55      1.66 o
  -9  -3   8      191.49      199.78      2.77 o
  -8  -3   8        0.88        0.65      0.44 o
  -7  -3   8      308.98      319.91      3.63 o
  -6  -3   8       43.44       45.59      1.13 o
  -5  -3   8      170.52      180.79      1.93 o
  -4  -3   8       86.83       94.32      1.97 o
  -3  -3   8      177.91      197.76      3.00 o
  -2  -3   8     2223.75     2241.72      9.09 o
  -1  -3   8        4.94        7.49      0.35 o
   0  -3   8     1130.50     1195.53      6.81 o
   1  -3   8      101.78      122.34      1.83 o
   2  -3   8      413.83      444.04      4.32 o
   3  -3   8      470.83      488.52      4.39 o
   4  -3   8       10.14        7.41      0.57 o
   5  -3   8       43.03       48.24      1.07 o
   6  -3   8      109.76      117.36      1.93 o
   7  -3   8       13.04       11.64      0.71 o
   8  -3   8       28.96       24.74      1.15 o
   9  -3   8        0.00        0.52      0.38 o
  10  -3   8        8.43        7.02      0.44 o
 -10  -2   8        5.23        4.78      0.59 o
  -9  -2   8        2.34        3.07      0.44 o
  -8  -2   8       33.83       33.41      1.40 o
  -7  -2   8      283.62      285.55      3.26 o
  -6  -2   8       77.52       84.26      1.36 o
  -5  -2   8      226.06      249.00      3.02 o
  -4  -2   8        3.19        1.75      0.31 o
  -3  -2   8      540.81      550.19      3.74 o
  -2  -2   8       55.62       60.38      1.04 o
  -1  -2   8      155.46      149.47      1.63 o
   0  -2   8      680.80      690.23      6.26 o
   1  -2   8        7.17       13.63      0.51 o
   2  -2   8        2.10        7.48      0.53 o
   3  -2   8      923.05      914.23      4.92 o
   4  -2   8        4.47        2.78      0.32 o
   5  -2   8       66.88       57.24      1.32 o
   6  -2   8      174.27      166.21      2.26 o
   7  -2   8        0.78        0.08      0.36 o
   8  -2   8      324.65      315.16      3.81 o
   9  -2   8      166.13      164.82      2.75 o
  10  -2   8       22.00       20.55      0.69 o
 -10  -1   8       10.34       10.35      0.55 o
  -9  -1   8       69.54       71.38      1.77 o
  -8  -1   8      188.56      209.40      3.77 o
  -7  -1   8        2.76        2.43      0.52 o
  -6  -1   8        0.15        1.67      0.27 o
  -5  -1   8      459.04      488.02      3.88 o
  -4  -1   8      340.81      337.34      2.99 o
  -3  -1   8        1.47        3.23      0.26 o
  -2  -1   8       34.24       37.23      0.79 o
  -1  -1   8     1379.02     1324.20     10.97 o
   0  -1   8      112.50      133.53      1.19 o
   1  -1   8      319.81      358.16      2.15 o
   2  -1   8      758.64      919.58      6.61 o
   3  -1   8      407.83      402.09      3.40 o
   4  -1   8      300.54      360.78      2.75 o
   5  -1   8      111.08      129.15      2.04 o
   6  -1   8     1006.73     1012.35     12.06 o
   7  -1   8      182.44      192.73      4.52 o
   8  -1   8      717.90      743.53      5.99 o
   9  -1   8      268.38      266.32      4.21 o
  10  -1   8        0.00       -0.12      0.26 o
  11  -1   8       22.12       26.47      0.95 o
 -10   0   8       39.03       39.35      1.01 o
  -9   0   8      100.82       98.41      2.62 o
  -8   0   8       14.11       14.67      1.12 o
  -7   0   8       35.92       39.65      1.67 o
  -6   0   8        1.17        0.67      0.30 o
  -5   0   8        7.88        9.17      0.53 o
  -4   0   8     2782.42     2814.52     20.95 o
  -3   0   8        9.47       11.26      0.41 o
  -2   0   8      935.26      966.49      5.96 o
  -1   0   8      102.73       83.29      0.84 o
   0   0   8      413.00      385.27      1.72 o
   1   0   8      221.80      236.44      1.49 o
   2   0   8      436.39      496.87      5.05 o
   3   0   8      245.36      289.90      2.12 o
   4   0   8        0.25        0.33      0.17 o
   5   0   8      297.31      302.92      2.38 o
   6   0   8       40.20       35.01      1.08 o
   7   0   8       50.08       50.75      1.16 o
   8   0   8       23.00       28.93      1.18 o
   9   0   8       23.95       20.35      1.12 o
  10   0   8       80.63       66.88      1.93 o
  11   0   8        0.20       -0.13      0.23 o
 -10   1   8        0.02       -0.04      0.23 o
  -9   1   8      248.26      270.49      4.04 o
  -8   1   8        2.34        1.95      0.64 o
  -7   1   8       73.88       76.97      3.38 o
  -6   1   8      266.92      275.46      3.78 o
  -5   1   8       60.55       64.00      1.36 o
  -4   1   8      190.18      214.75      2.15 o
  -3   1   8      967.61     1017.45      5.60 o
  -2   1   8       51.56       50.12      0.86 o
  -1   1   8      165.19      150.91      2.10 o
   0   1   8       19.77       21.57      0.40 o
   1   1   8     1907.61     1788.93     12.21 o
   2   1   8       92.45      117.62      1.44 o
   3   1   8     2442.59     2572.68     14.05 o
   4   1   8      713.55      748.86      6.04 o
   5   1   8       38.40       47.99      0.89 o
   6   1   8       27.68       33.45      0.95 o
   7   1   8      236.52      241.43      2.26 o
   8   1   8        8.02       13.81      0.84 o
   9   1   8       67.12       68.68      1.77 o
  10   1   8        0.37        0.24      0.39 o
  11   1   8        0.25        0.75      0.43 o
  -9   2   8      115.75      113.60      2.04 o
  -8   2   8       32.10       34.73      1.62 o
  -7   2   8       17.10       16.84      1.16 o
  -6   2   8       99.45       98.16      2.53 o
  -5   2   8      317.31      322.61      3.05 o
  -4   2   8      257.86      257.88      2.27 o
  -3   2   8      201.38      218.44      1.95 o
  -2   2   8      689.49      710.30      3.02 o
  -1   2   8      162.76      157.37      1.23 o
   0   2   8      841.89      857.42      3.56 o
   1   2   8        4.02        3.32      0.18 o
   2   2   8        0.71        1.87      0.18 o
   3   2   8      242.16      279.63      2.21 o
   4   2   8      393.02      400.13      4.28 o
   5   2   8      330.67      342.42      2.61 o
   6   2   8       11.78       12.42      0.57 o
   7   2   8      206.45      209.05      2.26 o
   8   2   8        5.95        6.37      0.50 o
   9   2   8      110.64       95.45      2.29 o
  10   2   8       32.03       27.60      1.42 o
  11   2   8       11.18       12.79      0.74 o
  -9   3   8        2.23        4.47      0.40 o
  -8   3   8      151.08      149.85      3.84 o
  -7   3   8        7.21        7.74      0.86 o
  -6   3   8       10.60       10.15      0.82 o
  -5   3   8      309.92      305.61      2.65 o
  -4   3   8      578.48      599.88      4.11 o
  -3   3   8      122.09      123.56      1.64 o
  -2   3   8       40.34       49.05      0.96 o
  -1   3   8     1580.56     1601.71      9.98 o
   0   3   8      890.83      935.77      6.66 o
   1   3   8      754.05      780.64      7.92 o
   2   3   8     1160.57     1253.38      9.49 o
   3   3   8     1429.75     1506.59     13.51 o
   4   3   8     1524.01     1577.88     10.36 o
   5   3   8      364.41      446.09      3.79 o
   6   3   8     1417.94     1538.04      8.66 o
   7   3   8        0.01        0.25      0.29 o
   8   3   8       20.20       17.42      0.76 o
   9   3   8       31.62       31.83      1.10 o
  10   3   8       36.56       45.99      1.49 o
  11   3   8       67.40       57.83      1.45 o
  -9   4   8        0.50        0.37      0.17 o
  -8   4   8        0.93        0.73      0.31 o
  -7   4   8       21.56       18.92      1.05 o
  -6   4   8        1.63        0.25      0.43 o
  -5   4   8       12.37       10.82      0.76 o
  -4   4   8       54.74       58.56      1.17 o
  -3   4   8       38.45       36.37      1.14 o
  -2   4   8        2.46        2.56      0.36 o
  -1   4   8      689.89      723.67      4.04 o
   0   4   8     1248.14     1270.33      5.20 o
   1   4   8     3788.08     3683.67     28.29 o
   2   4   8      644.25      714.04      7.60 o
   3   4   8      904.05      940.60      5.86 o
   4   4   8       21.04       21.99      0.62 o
   5   4   8        3.91        3.15      0.37 o
   6   4   8      348.32      359.69      3.60 o
   7   4   8      454.72      463.49      3.91 o
   8   4   8      326.73      308.32      4.37 o
   9   4   8        2.23        4.56      0.53 o
  10   4   8       11.88       12.21      0.69 o
  11   4   8       12.90       12.42      0.79 o
  -8   5   8        1.93        0.45      0.33 o
  -7   5   8        0.02        0.01      0.44 o
  -6   5   8       72.24       65.08      2.42 o
  -5   5   8       58.33       61.53      2.10 o
  -4   5   8       19.50       16.71      1.13 o
  -3   5   8       66.78       82.86      1.61 o
  -2   5   8       79.93       77.99      2.04 o
  -1   5   8      226.32      232.04      2.93 o
   0   5   8       21.26       23.60      0.76 o
   1   5   8      121.70      116.22      1.50 o
   2   5   8        2.09        8.19      0.40 o
   3   5   8      176.34      206.12      2.08 o
   4   5   8      176.23      166.14      2.10 o
   5   5   8        3.35        1.97      0.37 o
   6   5   8     1478.53     1501.93     12.06 o
   7   5   8       15.35       10.57      0.77 o
   8   5   8      590.35      573.76      8.18 o
   9   5   8       71.95       82.20      2.40 o
  10   5   8        0.78        0.44      0.30 o
  11   5   8       46.03       45.49      1.00 o
  -7   6   8        6.66        5.60      0.69 o
  -6   6   8       41.86       41.73      2.10 o
  -5   6   8        0.19        0.68      0.61 o
  -4   6   8       58.75       45.03      2.10 o
  -3   6   8        0.56       -0.03      0.50 o
  -2   6   8       48.27       47.77      1.22 o
  -1   6   8       11.60       11.32      0.62 o
   0   6   8      137.32      145.77      2.42 o
   1   6   8        4.92        3.96      0.35 o
   2   6   8      294.16      302.85      2.47 o
   3   6   8      385.92      399.54      3.74 o
   4   6   8       26.13       20.18      0.79 o
   5   6   8       29.58       33.21      0.89 o
   6   6   8        1.45        0.56      0.24 o
   7   6   8       33.36       39.34      1.30 o
   8   6   8      112.91       98.78      2.20 o
   9   6   8        8.94       10.10      1.06 o
  10   6   8       36.23       36.24      1.34 o
  11   6   8       52.36       50.49      1.42 o
  -7   7   8        4.88        4.21      0.47 o
  -6   7   8       21.00       23.93      1.40 o
  -5   7   8        0.52        0.54      0.53 o
  -4   7   8       89.74       88.41      3.37 o
  -3   7   8       24.99       24.50      1.60 o
  -2   7   8        2.62        1.60      0.44 o
  -1   7   8      121.67      114.11      1.75 o
   0   7   8       94.39      100.28      1.51 o
   1   7   8      118.93      115.17      1.86 o
   2   7   8       56.22       70.17      1.32 o
   3   7   8       86.20       88.97      1.42 o
   4   7   8       54.64       53.25      1.06 o
   5   7   8       60.86       57.99      1.09 o
   6   7   8       74.71       80.78      1.79 o
   7   7   8       15.37       21.05      0.96 o
   8   7   8     1156.07     1158.37      9.31 o
   9   7   8      166.18      173.09      3.87 o
  10   7   8       71.77       58.05      1.92 o
  11   7   8       25.05       21.61      1.29 o
  -6   8   8        0.78       -0.16      0.42 o
  -5   8   8       14.94       14.50      1.15 o
  -4   8   8       20.95       21.84      1.55 o
  -3   8   8       28.94       27.23      1.42 o
  -2   8   8       35.45       31.53      1.27 o
  -1   8   8       81.82       83.16      1.88 o
   0   8   8      187.09      189.22      2.85 o
   1   8   8      136.78      148.09      2.83 o
   2   8   8      155.65      160.52      2.70 o
   3   8   8      210.01      225.66      3.52 o
   4   8   8     1269.67     1258.38      7.44 o
   5   8   8      234.58      256.59      2.93 o
   6   8   8       16.14       14.41      0.86 o
   7   8   8       54.79       64.29      1.95 o
   8   8   8        3.40        4.43      0.63 o
   9   8   8        8.68        7.60      0.68 o
  10   8   8       15.50       15.79      0.89 o
  -5   9   8        1.65        3.08      0.62 o
  -4   9   8      105.31       99.73      2.35 o
  -3   9   8       63.78       52.37      1.68 o
  -2   9   8      126.52      130.50      2.50 o
  -1   9   8       44.74       48.53      1.64 o
   0   9   8       45.50       46.51      1.38 o
   1   9   8      186.77      203.36      3.02 o
   2   9   8       39.70       41.60      1.40 o
   3   9   8        5.89        3.60      0.50 o
   4   9   8       85.71       86.29      2.21 o
   5   9   8       53.80       50.44      1.49 o
   6   9   8      213.85      217.81      3.76 o
   7   9   8       13.16       14.52      1.03 o
   8   9   8        9.87       11.68      0.85 o
   9   9   8       21.19       20.19      0.90 o
  10   9   8        8.05        5.38      0.56 o
  -4  10   8       61.10       61.35      2.12 o
  -3  10   8       13.95       14.06      0.79 o
  -2  10   8        2.76        2.80      0.41 o
  -1  10   8        3.15        3.19      0.47 o
   0  10   8       22.88       20.79      1.07 o
   1  10   8       81.66       80.16      1.90 o
   2  10   8      234.43      232.03      3.29 o
   3  10   8       34.79       38.87      1.58 o
   4  10   8        1.59        1.62      0.47 o
   5  10   8        8.67        7.90      0.72 o
   6  10   8      152.32      147.92      2.74 o
   7  10   8        2.51        2.06      0.44 o
   8  10   8       27.89       28.29      1.04 o
   9  10   8       57.09       58.91      1.75 o
  -2  11   8        3.53        2.91      0.59 o
  -1  11   8       58.03       61.21      2.86 o
   0  11   8       19.26       18.00      0.93 o
   1  11   8        0.15       -0.15      0.30 o
   2  11   8       41.32       40.88      1.35 o
   3  11   8        0.89        0.44      0.36 o
   4  11   8       24.94       26.11      1.30 o
   5  11   8       18.08       20.07      0.95 o
   6  11   8       13.08       17.76      0.87 o
   7  11   8        0.43        0.80      0.40 o
   8  11   8       16.12       18.29      0.92 o
   1  12   8       61.94       57.14      1.38 o
   2  12   8      122.49      125.63      2.22 o
   3  12   8        5.75        6.04      0.56 o
   4  12   8        0.08       -0.03      0.24 o
   5  12   8       37.63       34.88      1.08 o
   6  12   8       95.57       89.09      2.71 o
  -4 -11   9       12.23       11.09      0.88 o
  -3 -11   9        4.42        4.53      0.48 o
  -2 -11   9        7.49        6.51      0.57 o
  -1 -11   9       96.54       97.04      1.98 o
   0 -11   9        7.95        6.37      0.76 o
  -5 -10   9        0.00       -0.14      0.33 o
  -4 -10   9       17.62       17.74      0.99 o
  -3 -10   9       63.95       61.55      1.84 o
  -2 -10   9        8.36        8.12      0.73 o
  -1 -10   9       15.10       16.95      1.22 o
   0 -10   9      100.70       98.26      2.70 o
   1 -10   9       25.21       26.28      1.77 o
   2 -10   9        6.81        3.75      0.66 o
   3 -10   9       23.26       24.36      1.43 o
  -7  -9   9       18.48       15.07      1.34 o
  -6  -9   9       90.06       98.22      3.40 o
  -5  -9   9        7.77        6.27      0.62 o
  -4  -9   9       28.77       33.29      1.58 o
  -3  -9   9      193.51      203.83      3.93 o
  -2  -9   9       28.14       29.45      1.30 o
  -1  -9   9      228.10      231.95      3.52 o
   0  -9   9        0.51        0.24      0.41 o
   1  -9   9        4.15        4.22      0.64 o
   2  -9   9        0.02        0.91      0.48 o
   3  -9   9      124.70      111.96      2.16 o
   4  -9   9       44.28       48.52      3.21 o
  -8  -8   9        5.97        4.17      0.85 o
  -7  -8   9       45.98       47.99      3.13 o
  -6  -8   9       22.13       23.12      1.16 o
  -5  -8   9       14.15       13.06      0.98 o
  -4  -8   9        8.83        7.10      0.57 o
  -3  -8   9        0.37        1.05      0.36 o
  -2  -8   9       14.74       14.22      0.80 o
  -1  -8   9       15.51       13.88      0.80 o
   0  -8   9      419.57      422.85      5.84 o
   1  -8   9      100.67      103.54      3.44 o
   2  -8   9      186.97      197.06      3.61 o
   3  -8   9        4.94        4.74      0.54 o
   4  -8   9       43.66       49.06      2.13 o
   5  -8   9        1.55        0.61      0.37 o
   6  -8   9       38.65       42.03      2.25 o
  -9  -7   9        5.12        6.67      0.85 o
  -8  -7   9       21.14       22.90      2.17 o
  -7  -7   9       39.73       43.49      3.43 o
  -6  -7   9       46.07       39.22      1.18 o
  -5  -7   9       10.34       10.64      0.71 o
  -4  -7   9      145.23      141.96      2.42 o
  -3  -7   9       33.84       28.52      1.01 o
  -2  -7   9       50.97       55.04      1.50 o
  -1  -7   9       16.58       22.82      0.99 o
   0  -7   9      177.94      179.34      2.69 o
   1  -7   9      784.10      814.77      9.75 o
   2  -7   9      218.17      223.62      3.32 o
   3  -7   9       39.94       44.84      1.48 o
   4  -7   9        0.92        0.52      0.58 o
   5  -7   9      114.05      111.38      2.92 o
   6  -7   9      197.75      210.67      4.92 o
   7  -7   9        2.29        4.59      0.41 o
  -9  -6   9        5.03        6.67      1.03 o
  -8  -6   9        5.93        4.91      1.23 o
  -7  -6   9       14.77       14.83      0.97 o
  -6  -6   9       65.08       77.53      1.68 o
  -5  -6   9       27.14       25.88      1.02 o
  -4  -6   9      441.41      430.79      4.26 o
  -3  -6   9     1065.31     1036.08      7.59 o
  -2  -6   9        0.38        1.03      0.36 o
  -1  -6   9        0.44        0.57      0.34 o
   0  -6   9       76.36       80.81      1.74 o
   1  -6   9      846.88      858.54      6.42 o
   2  -6   9        0.53        1.51      0.49 o
   3  -6   9      112.16      129.41      3.26 o
   4  -6   9        0.65        0.63      0.57 o
   5  -6   9       13.98       13.27      1.40 o
   6  -6   9       28.06       35.04      2.00 o
   7  -6   9        4.04        1.84      0.44 o
   8  -6   9       34.77       35.43      1.03 o
  -9  -5   9       16.14       22.29      1.87 o
  -8  -5   9       11.37       13.61      0.81 o
  -7  -5   9        4.93        1.84      0.44 o
  -6  -5   9        1.91        1.72      0.38 o
  -5  -5   9      242.41      253.22      2.89 o
  -4  -5   9       16.18       17.46      0.62 o
  -3  -5   9      309.57      296.64      2.56 o
  -2  -5   9     1637.68     1619.28      9.49 o
  -1  -5   9       36.58       33.12      1.04 o
   0  -5   9       27.32       27.78      1.08 o
   1  -5   9      363.92      373.57      5.28 o
   2  -5   9      797.17      743.78      4.87 o
   3  -5   9      562.60      543.42      4.58 o
   4  -5   9       56.92       58.44      1.93 o
   5  -5   9        4.44        3.73      0.72 o
   6  -5   9       17.99       14.85      1.62 o
   7  -5   9      149.71      149.14      4.04 o
   8  -5   9       20.30       22.74      1.12 o
   9  -5   9      131.34      140.60      3.29 o
  -9  -4   9        0.79        1.01      0.40 o
  -8  -4   9       17.69       17.71      0.98 o
  -7  -4   9       34.28       31.01      1.28 o
  -6  -4   9      236.09      218.64      3.05 o
  -5  -4   9        2.01        4.08      0.33 o
  -4  -4   9      402.86      385.80      2.72 o
  -3  -4   9      101.79       94.19      2.03 o
  -2  -4   9      197.02      199.66      3.12 o
  -1  -4   9       87.48       99.53      1.65 o
   0  -4   9       29.24       40.20      1.10 o
   1  -4   9      142.03      141.33      2.58 o
   2  -4   9        4.00        4.32      0.57 o
   3  -4   9      310.40      297.02      3.77 o
   4  -4   9      682.96      680.75      5.65 o
   5  -4   9      193.16      177.77      5.68 o
   6  -4   9        2.18        1.19      0.42 o
   7  -4   9        0.00        0.08      0.43 o
   8  -4   9        0.53        1.27      0.34 o
   9  -4   9       48.08       46.43      1.38 o
  -9  -3   9      161.30      164.98      2.75 o
  -8  -3   9        7.97        9.29      0.66 o
  -7  -3   9        8.49        9.27      0.63 o
  -6  -3   9       89.59       87.29      1.90 o
  -5  -3   9       21.45       29.81      0.78 o
  -4  -3   9       47.21       54.15      1.56 o
  -3  -3   9       50.17       57.55      1.54 o
  -2  -3   9      211.85      217.88      2.36 o
  -1  -3   9      301.81      296.38      2.45 o
   0  -3   9      414.72      469.93      5.05 o
   1  -3   9      402.39      406.22      4.71 o
   2  -3   9      151.32      179.05      2.63 o
   3  -3   9      396.75      363.44      3.93 o
   4  -3   9     1514.07     1487.39      8.28 o
   5  -3   9     1633.38     1620.71     11.02 o
   6  -3   9      616.40      616.56      6.37 o
   7  -3   9       54.89       59.67      1.60 o
   8  -3   9       48.72       47.63      1.74 o
   9  -3   9       63.05       59.02      1.38 o
  10  -3   9        4.36        3.49      0.55 o
 -10  -2   9       12.85       11.67      0.63 o
  -9  -2   9       68.11       63.47      1.81 o
  -8  -2   9        0.00       -0.20      0.37 o
  -7  -2   9       29.68       30.67      1.09 o
  -6  -2   9       42.86       48.17      1.43 o
  -5  -2   9       37.99       33.46      0.82 o
  -4  -2   9       68.74       64.81      1.42 o
  -3  -2   9      110.55      108.42      1.66 o
  -2  -2   9     1099.69     1097.43     14.37 o
  -1  -2   9        0.20        2.03      0.20 o
   0  -2   9       15.76       26.38      0.69 o
   1  -2   9       43.86       39.07      0.86 o
   2  -2   9      338.81      397.99      3.32 o
   3  -2   9      336.40      336.25      3.44 o
   4  -2   9       28.36       41.43      1.32 o
   5  -2   9      128.64      136.81      2.11 o
   6  -2   9       86.49       89.41      1.68 o
   7  -2   9      134.77      143.30      2.35 o
   8  -2   9        1.05        0.76      0.43 o
   9  -2   9       21.29       24.21      1.03 o
  10  -2   9        4.40        3.18      0.32 o
 -10  -1   9        1.16        1.26      0.29 o
  -9  -1   9        5.06        3.62      0.40 o
  -8  -1   9      235.17      248.30      3.64 o
  -7  -1   9      250.00      261.44      3.35 o
  -6  -1   9      333.40      345.01      4.17 o
  -5  -1   9      214.34      221.14      2.16 o
  -4  -1   9      110.24      110.47      1.83 o
  -3  -1   9      476.86      485.54      3.26 o
  -2  -1   9        1.39        0.42      0.23 o
  -1  -1   9       16.86       16.30      0.48 o
   0  -1   9      191.85      216.39      1.61 o
   1  -1   9     3575.57     3784.82     17.19 o
   2  -1   9      238.43      236.79      1.98 o
   3  -1   9       58.11       72.29      1.15 o
   4  -1   9      125.04      117.34      1.59 o
   5  -1   9      826.69      824.39      6.35 o
   6  -1   9      383.41      383.01      4.96 o
   7  -1   9     1438.27     1350.61     11.20 o
   8  -1   9        1.43        3.69      0.47 o
   9  -1   9       46.72       48.53      1.58 o
  10  -1   9        9.13        7.16      0.44 o
  11  -1   9        0.39       -0.02      0.55 o
 -10   0   9       30.21       27.84      0.97 o
  -9   0   9        2.21        1.63      0.37 o
  -8   0   9      116.46      118.28      2.46 o
  -7   0   9       87.08       89.85      2.15 o
  -6   0   9      132.66      136.73      3.55 o
  -5   0   9        7.14        8.52      0.52 o
  -4   0   9        5.80        7.57      0.69 o
  -3   0   9      249.48      250.76      2.35 o
  -2   0   9        3.38        2.46      0.25 o
  -1   0   9      202.49      214.17      1.84 o
   0   0   9      307.17      297.64      1.63 o
   1   0   9       73.91       71.66      0.97 o
   2   0   9      238.49      250.91      2.07 o
   3   0   9      295.16      307.58      2.84 o
   4   0   9        4.62        3.02      0.27 o
   5   0   9       46.44       53.81      1.07 o
   6   0   9        3.70        3.12      0.43 o
   7   0   9      108.20      100.11      2.15 o
   8   0   9      911.89      902.92      7.05 o
   9   0   9        1.95        3.16      0.56 o
  10   0   9       46.99       43.78      1.49 o
  11   0   9       19.18       25.23      1.00 o
  -9   1   9       21.28       20.78      0.91 o
  -8   1   9      116.81      120.01      4.60 o
  -7   1   9       84.63       94.19      2.90 o
  -6   1   9       10.96        9.73      1.02 o
  -5   1   9       18.48       20.18      0.70 o
  -4   1   9      597.57      639.08      5.28 o
  -3   1   9      526.52      548.74      3.28 o
  -2   1   9       57.22       57.31      0.97 o
  -1   1   9        8.25        7.70      0.33 o
   0   1   9      141.89      133.13      1.08 o
   1   1   9      239.97      217.74      1.70 o
   2   1   9     1325.25     1398.99     10.76 o
   3   1   9      160.98      183.93      1.80 o
   4   1   9      151.42      193.92      2.28 o
   5   1   9      397.33      411.55      4.14 o
   6   1   9     1473.31     1442.36     12.11 o
   7   1   9      419.94      399.60      3.19 o
   8   1   9     1362.41     1371.00      8.56 o
   9   1   9      604.53      571.97      9.35 o
  10   1   9      121.97      124.66      2.59 o
  11   1   9       41.89       39.88      1.09 o
  -9   2   9       90.43       87.73      1.64 o
  -8   2   9        0.48        0.22      0.44 o
  -7   2   9       61.96       60.35      2.44 o
  -6   2   9        0.37        1.22      0.58 o
  -5   2   9      228.94      226.83      2.52 o
  -4   2   9        4.05        5.33      0.38 o
  -3   2   9      164.98      171.47      1.77 o
  -2   2   9      150.59      149.43      1.52 o
  -1   2   9        3.15        1.67      0.21 o
   0   2   9      146.94      187.87      1.93 o
   1   2   9     1316.77     1320.78      4.39 o
   2   2   9      194.53      229.21      2.06 o
   3   2   9      157.08      189.08      1.88 o
   4   2   9      167.30      173.79      1.68 o
   5   2   9       49.93       59.40      1.31 o
   6   2   9      335.06      309.64      3.14 o
   7   2   9        1.02        0.36      0.43 o
   8   2   9        2.97        1.44      0.41 o
   9   2   9       51.90       55.61      1.91 o
  10   2   9      131.36      137.70      2.39 o
  11   2   9       64.44       73.17      1.68 o
  -9   3   9       21.84       18.22      1.04 o
  -8   3   9       65.12       65.56      2.84 o
  -7   3   9       15.78       14.61      1.05 o
  -6   3   9       21.06       21.06      1.19 o
  -5   3   9       90.35       89.02      2.00 o
  -4   3   9       63.61       64.24      1.20 o
  -3   3   9      179.50      197.40      2.36 o
  -2   3   9        5.24        9.03      0.59 o
  -1   3   9      150.54      168.67      1.81 o
   0   3   9      577.17      587.00      3.57 o
   1   3   9      821.64      754.52      7.51 o
   2   3   9      300.30      309.07      2.17 o
   3   3   9       38.64       54.47      1.02 o
   4   3   9      113.76      108.78      1.67 o
   5   3   9        4.61        5.63      0.43 o
   6   3   9      130.89      132.17      2.36 o
   7   3   9       25.51       27.81      0.93 o
   8   3   9      231.27      219.62      3.12 o
   9   3   9       31.03       40.24      1.29 o
  10   3   9      162.01      152.18      2.51 o
  11   3   9      245.40      256.99      3.45 o
  -8   4   9        0.85        1.13      0.33 o
  -7   4   9       55.92       52.27      1.79 o
  -6   4   9      212.32      191.53      3.86 o
  -5   4   9      658.89      636.67      9.91 o
  -4   4   9      711.44      668.22      6.72 o
  -3   4   9       78.32       72.10      1.50 o
  -2   4   9        0.24        1.34      0.31 o
  -1   4   9      187.78      188.52      2.16 o
   0   4   9      198.57      198.41      2.23 o
   1   4   9      230.61      277.70      2.63 o
   2   4   9      635.73      648.88      4.89 o
   3   4   9      259.06      241.24      2.06 o
   4   4   9        0.18        0.93      0.22 o
   5   4   9       15.88       14.36      0.77 o
   6   4   9       45.91       42.15      1.05 o
   7   4   9        4.42        4.47      0.48 o
   8   4   9        7.58        5.81      0.53 o
   9   4   9        3.43        1.48      0.61 o
  10   4   9        6.51        5.84      0.55 o
  11   4   9        5.34        4.08      0.49 o
  -8   5   9       27.46       29.67      1.76 o
  -7   5   9        1.57        1.08      0.62 o
  -6   5   9      110.84      106.74      2.67 o
  -5   5   9      373.05      361.69      5.69 o
  -4   5   9        2.15        1.22      0.52 o
  -3   5   9       83.90       86.92      1.79 o
  -2   5   9      224.19      217.44      2.86 o
  -1   5   9      294.74      287.51      3.34 o
   0   5   9      550.11      508.46      3.85 o
   1   5   9      138.54      131.33      1.69 o
   2   5   9       57.67       66.00      1.33 o
   3   5   9      225.82      228.49      3.08 o
   4   5   9       83.97       95.75      1.64 o
   5   5   9       11.89        7.41      0.52 o
   6   5   9      376.74      404.23      3.07 o
   7   5   9       10.67       12.65      0.84 o
   8   5   9      168.15      179.47      2.98 o
   9   5   9        0.03        1.28      0.61 o
  10   5   9        2.26        3.28      0.49 o
  11   5   9       15.90       17.76      2.19 o
  -7   6   9       37.83       45.22      1.60 o
  -6   6   9       40.82       50.63      2.20 o
  -5   6   9        0.04        1.12      0.65 o
  -4   6   9        0.56        0.14      0.51 o
  -3   6   9      198.77      194.88      3.89 o
  -2   6   9       40.15       38.43      1.26 o
  -1   6   9      500.41      488.15      3.81 o
   0   6   9      627.27      634.08      6.69 o
   1   6   9        7.19        7.17      0.53 o
   2   6   9      118.34      109.74      1.66 o
   3   6   9        9.73        6.98      0.48 o
   4   6   9        1.52        1.70      0.28 o
   5   6   9        5.28        4.73      0.38 o
   6   6   9       48.99       46.35      1.37 o
   7   6   9        5.20        1.98      0.41 o
   8   6   9      234.51      223.02      3.27 o
   9   6   9       13.78       16.48      1.06 o
  10   6   9        3.27        2.30      0.40 o
  11   6   9       18.42       17.58      0.78 o
  -6   7   9        1.81        1.02      0.39 o
  -5   7   9        1.85        2.48      1.38 o
  -4   7   9        5.05        6.48      1.01 o
  -3   7   9       32.17       34.72      1.83 o
  -2   7   9        2.85        2.98      0.62 o
  -1   7   9        2.87        1.79      0.55 o
   0   7   9      284.39      281.87      3.89 o
   1   7   9      299.41      285.84      2.84 o
   2   7   9       37.34       45.15      1.15 o
   3   7   9       11.72       10.35      0.50 o
   4   7   9       31.97       32.92      0.90 o
   5   7   9      292.25      296.99      2.94 o
   6   7   9        1.18        1.56      0.38 o
   7   7   9       51.54       47.26      1.49 o
   8   7   9        9.61       13.08      0.88 o
   9   7   9       24.36       24.71      1.53 o
  10   7   9        2.12        1.63      0.80 o
  -6   8   9       40.94       47.01      1.73 o
  -5   8   9       20.82       21.10      0.96 o
  -4   8   9       26.29       35.76      1.89 o
  -3   8   9       18.24       23.44      1.70 o
  -2   8   9       26.67       26.88      1.34 o
  -1   8   9        3.11        3.76      0.60 o
   0   8   9       87.18       95.99      2.04 o
   1   8   9      213.73      223.50      3.44 o
   2   8   9      317.75      308.98      3.76 o
   3   8   9      106.46      116.72      2.66 o
   4   8   9        6.91        5.83      0.66 o
   5   8   9      216.61      209.16      2.47 o
   6   8   9       33.61       33.15      1.27 o
   7   8   9      119.46      124.58      2.97 o
   8   8   9        4.25        4.34      0.63 o
   9   8   9       69.80       72.04      2.25 o
  10   8   9       11.70       12.57      0.77 o
  -4   9   9      117.55      113.57      2.54 o
  -3   9   9       19.70       19.29      1.31 o
  -2   9   9        3.21        3.69      0.59 o
  -1   9   9       69.29       72.07      1.69 o
   0   9   9        9.35       11.03      0.70 o
   1   9   9        2.86        2.61      0.45 o
   2   9   9      209.03      221.09      3.15 o
   3   9   9       35.20       38.27      1.50 o
   4   9   9        1.44        2.78      0.51 o
   5   9   9        0.01        0.25      0.37 o
   6   9   9       45.11       48.98      1.79 o
   7   9   9      343.53      358.90      4.68 o
   8   9   9       74.95       83.89      2.07 o
   9   9   9        0.71        0.14      0.36 o
  10   9   9       12.50       16.56      0.91 o
  -3  10   9       39.03       46.16      1.51 o
  -2  10   9       22.79       25.92      0.92 o
  -1  10   9       22.31       25.09      1.03 o
   0  10   9        6.24        6.07      0.54 o
   1  10   9       18.49       18.60      0.93 o
   2  10   9       78.49       82.97      2.22 o
   3  10   9      759.17      778.79      7.71 o
   4  10   9       95.87       96.03      2.38 o
   5  10   9        2.09        1.04      0.41 o
   6  10   9       48.59       45.27      1.49 o
   7  10   9        4.67        3.57      0.52 o
   8  10   9        6.40        6.06      0.51 o
   9  10   9       14.92       15.96      1.26 o
  -2  11   9       23.94       24.09      1.35 o
  -1  11   9        0.71        0.55      0.23 o
   0  11   9       30.75       27.84      1.12 o
   1  11   9       24.67       22.21      0.97 o
   2  11   9        8.81        9.95      0.70 o
   3  11   9        3.21        3.77      0.48 o
   4  11   9        4.50        3.70      0.49 o
   5  11   9       61.82       62.78      1.57 o
   6  11   9       63.60       59.32      1.61 o
   7  11   9        0.90        2.48      0.37 o
   1  12   9      113.24      115.44      3.11 o
   2  12   9        1.33        1.17      0.43 o
   3  12   9       85.80       90.90      1.78 o
   4  12   9        0.02        0.61      0.61 o
   5  12   9      120.92      118.13      5.18 o
  -5 -10  10      170.09      177.71      3.88 o
  -4 -10  10       37.86       38.16      1.87 o
  -3 -10  10        8.65        8.31      0.67 o
  -2 -10  10       14.99       13.86      0.82 o
  -1 -10  10      198.09      194.98      3.54 o
   0 -10  10        6.90        6.34      0.65 o
   1 -10  10        3.76        2.46      0.37 o
   2 -10  10       64.42       60.35      2.33 o
  -6  -9  10       75.20       78.63      3.01 o
  -5  -9  10        2.81        6.02      0.56 o
  -4  -9  10        5.65        5.09      0.66 o
  -3  -9  10       32.63       28.67      1.43 o
  -2  -9  10      207.14      207.66      3.74 o
  -1  -9  10       88.09       89.44      2.34 o
   0  -9  10        0.04        0.34      0.41 o
   1  -9  10       79.67       85.55      2.18 o
   2  -9  10      101.13      105.15      3.42 o
   3  -9  10      139.89      150.77      4.43 o
   4  -9  10      360.21      360.42      5.48 o
  -8  -8  10       83.33       99.99      2.99 o
  -7  -8  10       63.27       77.89      3.53 o
  -6  -8  10       14.13       18.01      1.36 o
  -5  -8  10       12.90       14.17      1.23 o
  -4  -8  10       36.56       37.44      1.14 o
  -3  -8  10       37.72       39.74      1.19 o
  -2  -8  10       22.17       23.35      0.96 o
  -1  -8  10      246.25      235.81      2.96 o
   0  -8  10       28.08       30.40      1.59 o
   1  -8  10      201.48      189.65      3.68 o
   2  -8  10       29.71       34.38      1.51 o
   3  -8  10       13.98       10.94      1.03 o
   4  -8  10       50.59       69.36      3.22 o
   5  -8  10        2.04        3.11      0.51 o
  -8  -7  10        4.49        2.58      0.82 o
  -7  -7  10        6.25        8.05      1.49 o
  -6  -7  10        3.62        3.83      0.63 o
  -5  -7  10        0.78        1.29      0.38 o
  -4  -7  10        0.04        0.14      0.37 o
  -3  -7  10        0.06       -0.35      0.35 o
  -2  -7  10        5.74        6.68      0.59 o
  -1  -7  10        4.27        2.37      0.43 o
   0  -7  10      201.19      207.89      3.14 o
   1  -7  10       30.21       30.93      1.65 o
   2  -7  10       77.63       79.82      2.20 o
   3  -7  10        5.74        7.37      0.81 o
   4  -7  10        2.27        3.20      0.53 o
   5  -7  10        3.56        4.22      0.56 o
   6  -7  10        2.86        3.60      0.45 o
   7  -7  10        2.17        3.06      0.60 o
  -9  -6  10        0.46       -0.39      0.39 o
  -8  -6  10       22.00       21.52      2.10 o
  -7  -6  10      155.15      169.37      3.38 o
  -6  -6  10       63.45       60.21      2.12 o
  -5  -6  10       30.69       31.31      1.29 o
  -4  -6  10        5.99        9.67      0.75 o
  -3  -6  10        1.74        1.94      0.40 o
  -2  -6  10     2211.10     2234.88     17.68 o
  -1  -6  10      222.79      219.25      2.93 o
   0  -6  10      977.30     1001.39      6.29 o
   1  -6  10        6.56        7.74      0.95 o
   2  -6  10      403.20      401.03      6.24 o
   3  -6  10       36.67       42.20      1.99 o
   4  -6  10        1.70        1.99      0.56 o
   5  -6  10      206.39      213.20      5.61 o
   6  -6  10        3.37        5.62      0.80 o
   7  -6  10       54.44       60.90      1.66 o
   8  -6  10       29.07       37.93      1.17 o
  -9  -5  10       46.14       52.67      2.38 o
  -8  -5  10        3.85        4.79      0.54 o
  -7  -5  10       30.42       26.97      1.37 o
  -6  -5  10        9.25        8.92      0.83 o
  -5  -5  10      111.89      103.28      1.99 o
  -4  -5  10       88.62       80.49      1.87 o
  -3  -5  10      302.82      309.49      2.86 o
  -2  -5  10      164.03      163.46      1.76 o
  -1  -5  10      232.67      226.88      2.24 o
   0  -5  10       26.01       24.99      0.86 o
   1  -5  10        3.69        2.24      0.44 o
   2  -5  10       74.24       81.61      1.59 o
   3  -5  10       61.13       65.16      3.01 o
   4  -5  10       22.22       24.45      1.28 o
   5  -5  10       32.84       34.32      1.78 o
   6  -5  10        7.24        7.15      1.42 o
   7  -5  10        5.00        8.94      1.01 o
   8  -5  10        0.08        0.60      0.32 o
  -9  -4  10        0.00        0.47      0.29 o
  -8  -4  10        0.95        0.44      0.53 o
  -7  -4  10        1.20        0.37      0.41 o
  -6  -4  10       33.89       35.54      1.41 o
  -5  -4  10      637.81      604.24      5.93 o
  -4  -4  10        4.79        1.83      0.30 o
  -3  -4  10       16.11       17.91      0.63 o
  -2  -4  10      161.43      169.64      2.73 o
  -1  -4  10       16.66        9.07      0.60 o
   0  -4  10        0.31        1.88      0.31 o
   1  -4  10      156.54      133.45      2.38 o
   2  -4  10        0.98        0.55      0.31 o
   3  -4  10      352.76      365.65      3.27 o
   4  -4  10      121.57      116.28      2.02 o
   5  -4  10      129.36      116.79      2.66 o
   6  -4  10        3.16        2.28      0.54 o
   7  -4  10       72.31       65.83      2.18 o
   8  -4  10        1.20        0.76      0.33 o
   9  -4  10      203.23      226.36      2.83 o
  -9  -3  10      102.83      114.09      2.48 o
  -8  -3  10      157.37      167.21      2.80 o
  -7  -3  10       40.01       42.41      1.47 o
  -6  -3  10       27.96       25.55      1.06 o
  -5  -3  10      181.60      180.16      2.70 o
  -4  -3  10      244.94      252.34      3.02 o
  -3  -3  10      184.72      172.70      2.76 o
  -2  -3  10      126.61      119.33      1.82 o
  -1  -3  10      322.15      340.89      3.51 o
   0  -3  10       18.09       22.49      0.73 o
   1  -3  10       26.04       20.71      0.91 o
   2  -3  10       17.00       14.99      0.81 o
   3  -3  10      252.27      280.55      3.55 o
   4  -3  10       27.30       32.88      1.07 o
   5  -3  10       14.16        9.82      0.76 o
   6  -3  10      262.72      260.69      4.07 o
   7  -3  10        0.10        0.05      0.32 o
   8  -3  10        9.25        8.48      0.62 o
   9  -3  10       90.85       90.91      1.54 o
  -9  -2  10       51.20       56.65      1.88 o
  -8  -2  10       22.11       20.90      1.04 o
  -7  -2  10       20.90       21.46      0.90 o
  -6  -2  10       11.35       11.06      0.73 o
  -5  -2  10       52.44       58.31      1.10 o
  -4  -2  10        3.00        1.83      0.27 o
  -3  -2  10      139.81      158.80      2.59 o
  -2  -2  10       11.12        6.71      0.44 o
  -1  -2  10       73.19       74.25      1.16 o
   0  -2  10       51.50       59.44      1.03 o
   1  -2  10      477.36      491.34      3.70 o
   2  -2  10       14.91       29.55      0.90 o
   3  -2  10       32.77       33.25      1.05 o
   4  -2  10        0.23        1.34      0.29 o
   5  -2  10      450.81      455.61      3.40 o
   6  -2  10      739.57      733.69      8.10 o
   7  -2  10        9.32        6.91      0.61 o
   8  -2  10       40.86       37.76      1.38 o
   9  -2  10       21.40       17.70      0.84 o
  10  -2  10       30.70       37.56      0.86 o
  -9  -1  10        6.36        5.91      0.76 o
  -8  -1  10       13.37       11.66      0.72 o
  -7  -1  10      175.07      180.62      2.73 o
  -6  -1  10      170.98      181.01      2.77 o
  -5  -1  10      256.45      267.31      2.31 o
  -4  -1  10      112.71      114.45      1.92 o
  -3  -1  10      330.88      334.07      3.10 o
  -2  -1  10        9.93        5.61      0.40 o
  -1  -1  10       38.73       38.20      0.81 o
   0  -1  10       76.71       69.07      1.04 o
   1  -1  10      589.55      657.73      4.25 o
   2  -1  10      531.07      614.44      5.70 o
   3  -1  10        8.33       10.24      0.57 o
   4  -1  10       39.62       37.49      1.01 o
   5  -1  10       13.76       11.73      0.62 o
   6  -1  10       51.32       57.18      1.44 o
   7  -1  10      468.42      477.24      6.37 o
   8  -1  10      148.86      146.65      2.52 o
   9  -1  10      139.29      133.63      2.45 o
  10  -1  10       39.62       37.32      1.01 o
  -9   0  10       39.29       38.01      1.32 o
  -8   0  10       48.08       46.23      1.56 o
  -7   0  10       56.36       53.74      1.65 o
  -6   0  10        6.72        7.65      0.76 o
  -5   0  10        7.76        9.58      0.52 o
  -4   0  10      294.68      295.97      3.06 o
  -3   0  10      108.81      107.60      1.60 o
  -2   0  10       34.16       36.27      0.88 o
  -1   0  10       26.18       27.05      0.63 o
   0   0  10      112.43       96.28      1.04 o
   1   0  10        4.00       12.65      0.45 o
   2   0  10       34.92       22.53      0.76 o
   3   0  10      232.00      261.87      3.05 o
   4   0  10       73.26       65.14      1.26 o
   5   0  10        0.61        0.75      0.25 o
   6   0  10        7.43        8.77      0.64 o
   7   0  10      758.82      748.54      7.20 o
   8   0  10        1.77        3.35      0.98 o
   9   0  10       10.47       13.22      0.86 o
  10   0  10       22.93       20.40      0.95 o
  11   0  10       20.29       18.47      0.77 o
  -9   1  10       13.23       12.74      0.79 o
  -8   1  10      193.83      201.64      3.62 o
  -7   1  10      535.71      552.57      8.10 o
  -6   1  10        8.06        6.60      0.89 o
  -5   1  10       50.96       50.22      1.24 o
  -4   1  10       13.35       12.51      0.61 o
  -3   1  10      361.56      391.30      2.89 o
  -2   1  10       66.09       49.87      0.96 o
  -1   1  10       10.10        9.70      0.41 o
   0   1  10       73.74       81.19      1.10 o
   1   1  10      282.46      301.21      3.32 o
   2   1  10     1376.47     1494.99     13.27 o
   3   1  10       24.78       31.76      0.85 o
   4   1  10       43.70       30.33      0.83 o
   5   1  10      426.00      439.67      5.50 o
   6   1  10      322.63      312.25      2.89 o
   7   1  10      379.15      370.51      5.93 o
   8   1  10        2.89        1.46      0.45 o
   9   1  10       24.35       25.60      1.38 o
  10   1  10        0.10        1.36      0.52 o
  11   1  10        9.59       10.39      0.67 o
  -9   2  10       15.63       15.49      0.72 o
  -8   2  10        0.04       -0.21      0.35 o
  -7   2  10        0.97        1.14      0.47 o
  -6   2  10      227.92      224.73      6.07 o
  -5   2  10       62.36       57.56      1.90 o
  -4   2  10        3.92        3.84      0.38 o
  -3   2  10        2.34        0.86      0.30 o
  -2   2  10      131.94      131.68      1.91 o
  -1   2  10        0.16        0.20      0.24 o
   0   2  10       71.44      103.79      1.34 o
   1   2  10       25.25       21.38      0.60 o
   2   2  10       67.48       54.71      1.44 o
   3   2  10       62.98       59.26      1.26 o
   4   2  10       42.18       40.91      1.01 o
   5   2  10       29.60       29.77      0.99 o
   6   2  10      203.76      206.78      2.24 o
   7   2  10      552.43      537.90      4.83 o
   8   2  10       88.51       88.46      2.04 o
   9   2  10       57.32       48.46      2.10 o
  10   2  10       62.57       55.55      1.71 o
  11   2  10       55.31       58.57      2.16 o
  -8   3  10       15.47       14.18      0.85 o
  -7   3  10       15.01       18.41      1.16 o
  -6   3  10        9.33        8.82      1.08 o
  -5   3  10      641.52      617.59      6.71 o
  -4   3  10      367.22      395.75      3.78 o
  -3   3  10       16.06       15.51      0.76 o
  -2   3  10      102.19       96.89      1.93 o
  -1   3  10        5.41        8.24      0.54 o
   0   3  10      302.69      262.93      2.73 o
   1   3  10        5.37       12.04      0.68 o
   2   3  10      593.18      601.33      6.70 o
   3   3  10      156.50      156.79      1.81 o
   4   3  10       99.49      112.23      1.78 o
   5   3  10       47.68       43.80      1.21 o
   6   3  10       14.59       10.77      0.56 o
   7   3  10       13.61       13.97      0.85 o
   8   3  10        0.10        1.23      0.35 o
   9   3  10        3.52        3.12      0.72 o
  10   3  10        0.85        0.91      0.36 o
  11   3  10       28.07       28.04      1.08 o
  -8   4  10        7.49        7.22      0.52 o
  -7   4  10       71.47       66.55      1.85 o
  -6   4  10       56.57       61.32      2.13 o
  -5   4  10       10.10       13.38      0.91 o
  -4   4  10      109.72       91.34      2.21 o
  -3   4  10      116.65      100.36      1.76 o
  -2   4  10        1.21        1.36      0.33 o
  -1   4  10       12.36        9.00      0.58 o
   0   4  10     1041.16     1027.56     12.89 o
   1   4  10        0.20        0.46      0.25 o
   2   4  10      852.56      876.88      6.82 o
   3   4  10      108.35      106.86      1.65 o
   4   4  10      201.27      199.23      2.14 o
   5   4  10        1.97        1.56      0.40 o
   6   4  10        0.66        0.73      0.42 o
   7   4  10       37.84       30.79      1.12 o
   8   4  10       77.14       83.75      1.82 o
   9   4  10        1.52        2.12      0.39 o
  10   4  10        7.86        9.07      0.61 o
  11   4  10       28.77       26.66      0.97 o
  -7   5  10        5.24        3.63      0.36 o
  -6   5  10       54.35       58.18      2.44 o
  -5   5  10        0.49        0.54      1.01 o
  -4   5  10      221.46      224.03      4.19 o
  -3   5  10      236.93      231.71      5.29 o
  -2   5  10       74.17       59.10      1.48 o
  -1   5  10      788.62      811.82      8.54 o
   0   5  10       35.31       36.59      1.09 o
   1   5  10      176.82      196.82      2.65 o
   2   5  10        3.85        2.67      0.33 o
   3   5  10       12.08       15.24      0.68 o
   4   5  10      138.31      152.16      2.31 o
   5   5  10      199.33      204.40      2.07 o
   6   5  10       13.77       13.68      0.70 o
   7   5  10       45.04       62.84      1.78 o
   8   5  10        2.28        1.13      0.46 o
   9   5  10        0.03        0.63      0.41 o
  10   5  10        9.38        8.48      0.68 o
  11   5  10       54.47       58.52      3.51 o
  -7   6  10       48.37       46.92      2.39 o
  -6   6  10       80.97       81.61      2.60 o
  -5   6  10       23.14       16.98      1.47 o
  -4   6  10        0.57        0.45      0.53 o
  -3   6  10       39.77       42.48      1.86 o
  -2   6  10        8.70        3.95      0.62 o
  -1   6  10      419.02      384.60      4.29 o
   0   6  10      432.46      453.82      4.77 o
   1   6  10      590.43      593.47      6.40 o
   2   6  10        2.45        3.63      0.33 o
   3   6  10        0.41        0.67      0.22 o
   4   6  10       12.91       22.12      0.67 o
   5   6  10      267.58      274.72      2.71 o
   6   6  10      128.52      123.66      2.22 o
   7   6  10       71.24       70.47      1.70 o
   8   6  10       16.65       14.97      0.97 o
   9   6  10       49.81       46.95      1.69 o
  10   6  10        2.74        3.02      0.48 o
  11   6  10        1.05        1.09      0.51 o
  -6   7  10       71.24       67.14      1.91 o
  -5   7  10        1.20        1.35      0.56 o
  -4   7  10       25.78       26.27      1.81 o
  -3   7  10        9.56       11.19      1.10 o
  -2   7  10       85.07       79.63      2.12 o
  -1   7  10       10.91        9.43      0.82 o
   0   7  10      321.33      318.29      4.46 o
   1   7  10      237.42      267.63      3.21 o
   2   7  10       20.11       21.04      0.76 o
   3   7  10      285.82      285.96      3.22 o
   4   7  10        5.15        4.73      0.49 o
   5   7  10       30.57       31.77      1.06 o
   6   7  10       55.47       65.22      1.63 o
   7   7  10       55.29       56.14      1.51 o
   8   7  10       49.35       48.58      1.55 o
   9   7  10        6.97        8.27      0.87 o
  10   7  10        0.48        0.36      0.41 o
  -5   8  10        0.61        0.30      0.34 o
  -4   8  10       78.22       79.74      2.69 o
  -3   8  10        0.12        0.26      0.54 o
  -2   8  10       11.30       10.43      0.84 o
  -1   8  10        0.56        0.36      0.56 o
   0   8  10      101.90      101.80      2.37 o
   1   8  10      527.03      529.45      4.91 o
   2   8  10        7.63        9.04      0.72 o
   3   8  10       59.66       54.59      1.83 o
   4   8  10       54.41       50.86      1.43 o
   5   8  10        3.43        6.10      0.61 o
   6   8  10       18.08       14.91      0.77 o
   7   8  10       64.62       62.07      1.76 o
   8   8  10        0.46        0.92      0.40 o
   9   8  10        4.84        5.89      0.68 o
  10   8  10        7.27        6.55      0.53 o
  -4   9  10       18.17       20.34      0.83 o
  -3   9  10        2.68        4.15      0.66 o
  -2   9  10        0.39        0.54      0.34 o
  -1   9  10        1.95        1.00      0.63 o
   0   9  10       16.94       18.18      0.96 o
   1   9  10       76.19       76.65      1.93 o
   2   9  10        9.84       10.39      0.82 o
   3   9  10       19.78       17.68      1.04 o
   4   9  10      163.31      159.97      3.27 o
   5   9  10      164.41      173.54      2.91 o
   6   9  10        0.00       -0.11      0.44 o
   7   9  10      135.77      152.21      2.96 o
   8   9  10      219.08      238.66      3.31 o
   9   9  10      112.89      105.63      2.18 o
  -3  10  10        8.06       12.02      1.04 o
  -2  10  10       15.06       14.28      0.63 o
  -1  10  10        3.96        4.01      0.44 o
   0  10  10       29.61       31.72      1.22 o
   1  10  10      183.28      196.65      4.44 o
   2  10  10      469.13      498.94      6.49 o
   3  10  10        0.33        0.50      0.44 o
   4  10  10       56.33       60.16      1.86 o
   5  10  10       10.26       10.83      0.91 o
   6  10  10        6.00        5.80      0.57 o
   7  10  10        7.81        8.37      0.66 o
   8  10  10       21.76       23.20      0.96 o
  -1  11  10        5.56        6.21      0.84 o
   0  11  10        0.05        0.26      0.26 o
   1  11  10       19.70       20.04      0.82 o
   2  11  10       66.18       68.67      1.62 o
   3  11  10        7.81        7.44      0.69 o
   4  11  10       94.76       95.70      2.29 o
   5  11  10        6.66        5.64      0.53 o
   6  11  10       36.67       32.28      1.53 o
   7  11  10       69.02       59.21      1.77 o
   2  12  10       33.51       32.14      1.17 o
   3  12  10        1.45        1.40      0.37 o
   4  12  10      151.59      150.28      2.49 o
  -4 -10  11       27.08       28.51      1.05 o
  -3 -10  11       15.70       13.59      0.83 o
  -2 -10  11       85.78       81.79      1.99 o
  -1 -10  11        0.08        0.62      0.52 o
   0 -10  11       21.98       21.93      1.54 o
   1 -10  11        2.48        3.02      0.53 o
  -5  -9  11       37.21       38.43      3.89 o
  -4  -9  11       21.03       23.88      1.93 o
  -3  -9  11       53.73       58.37      1.83 o
  -2  -9  11       79.34       82.26      2.17 o
  -1  -9  11       40.98       49.24      1.64 o
   0  -9  11        5.77        5.85      0.61 o
   1  -9  11       12.58       15.38      1.15 o
   2  -9  11       35.48       35.15      2.20 o
   3  -9  11       31.17       36.73      1.90 o
  -7  -8  11       10.72        5.87      0.93 o
  -6  -8  11       59.48       71.06      3.44 o
  -5  -8  11        5.49        4.64      0.42 o
  -4  -8  11      166.34      157.11      2.17 o
  -3  -8  11      155.39      145.05      2.12 o
  -2  -8  11       19.45       20.41      0.87 o
  -1  -8  11       34.98       38.40      1.18 o
   0  -8  11      358.44      357.27      4.89 o
   1  -8  11       31.87       32.94      1.46 o
   2  -8  11       46.76       53.18      2.27 o
   3  -8  11      156.23      148.12      2.65 o
   4  -8  11      125.69      121.68      2.69 o
   5  -8  11       29.57       27.80      1.50 o
  -8  -7  11       25.01       29.31      1.80 o
  -7  -7  11       90.18      102.83      4.34 o
  -6  -7  11       72.20       60.35      2.15 o
  -5  -7  11       29.08       31.13      1.13 o
  -4  -7  11       39.40       39.24      1.24 o
  -3  -7  11        4.00        2.90      0.38 o
  -2  -7  11        0.95        1.90      0.40 o
  -1  -7  11       96.50      104.32      1.94 o
   0  -7  11      269.82      285.19      3.61 o
   1  -7  11       11.96       13.28      1.53 o
   2  -7  11        4.93        8.46      2.23 o
   3  -7  11      154.69      153.10      3.13 o
   4  -7  11       41.48       44.96      1.60 o
   5  -7  11       13.52       11.97      0.76 o
   6  -7  11       12.44       17.12      3.99 o
  -8  -6  11       46.00       49.43      2.76 o
  -7  -6  11        0.01        0.36      0.34 o
  -6  -6  11       65.11       66.49      2.18 o
  -5  -6  11       36.86       33.55      1.26 o
  -4  -6  11        4.80        3.35      0.47 o
  -3  -6  11       45.33       48.20      1.46 o
  -2  -6  11       95.46      100.94      1.89 o
  -1  -6  11      138.87      141.97      2.21 o
   0  -6  11       29.20       34.29      1.24 o
   1  -6  11      182.78      193.28      3.15 o
   2  -6  11      200.22      191.14      5.20 o
   3  -6  11      211.06      190.98      4.68 o
   4  -6  11        0.00       -0.48      0.48 o
   5  -6  11       32.22       27.79      1.68 o
   6  -6  11      178.32      187.54      7.08 o
   7  -6  11        1.84        2.60      0.51 o
  -8  -5  11       17.01       17.43      0.86 o
  -7  -5  11        1.40        0.48      0.44 o
  -6  -5  11        5.98        4.81      0.74 o
  -5  -5  11       49.59       50.18      1.47 o
  -4  -5  11       59.23       63.39      1.67 o
  -3  -5  11      153.19      149.28      2.51 o
  -2  -5  11       64.76       60.59      1.15 o
  -1  -5  11      259.74      259.91      3.78 o
   0  -5  11       32.75       35.40      0.94 o
   1  -5  11       55.66       54.89      1.33 o
   2  -5  11      638.20      679.42      7.38 o
   3  -5  11       21.64       24.76      1.54 o
   4  -5  11        0.29        0.88      0.80 o
   5  -5  11       90.19       90.69      2.40 o
   6  -5  11        2.52       -0.04      0.41 o
   7  -5  11       65.85       65.82      3.63 o
   8  -5  11       63.96       76.88      2.12 o
  -9  -4  11       14.49       11.36      0.60 o
  -8  -4  11       14.70       16.66      0.94 o
  -7  -4  11        0.00       -0.19      0.48 o
  -6  -4  11        0.12        0.09      0.43 o
  -5  -4  11      216.75      212.00      4.08 o
  -4  -4  11        0.10        0.44      0.34 o
  -3  -4  11      190.56      194.26      2.22 o
  -2  -4  11      241.05      254.00      2.55 o
  -1  -4  11      931.97      927.34      9.72 o
   0  -4  11      558.78      538.49      9.66 o
   1  -4  11       72.88       62.23      1.33 o
   2  -4  11       50.57       42.40      1.13 o
   3  -4  11      136.85      142.85      2.47 o
   4  -4  11      506.89      488.13      7.28 o
   5  -4  11       91.09       89.69      2.71 o
   6  -4  11       84.78       79.37      2.10 o
   7  -4  11        6.62        7.70      0.83 o
   8  -4  11        0.02       -0.33      0.33 o
   9  -4  11       16.48       18.52      0.98 o
  -9  -3  11       56.32       56.76      1.56 o
  -8  -3  11       39.39       43.05      1.53 o
  -7  -3  11        0.00        0.16      0.40 o
  -6  -3  11      234.28      233.35      3.44 o
  -5  -3  11       73.99       64.44      1.83 o
  -4  -3  11      103.47       86.86      1.33 o
  -3  -3  11      242.22      245.08      2.57 o
  -2  -3  11       33.11       37.55      1.16 o
  -1  -3  11       57.38       78.12      1.52 o
   0  -3  11      189.11      191.77      2.54 o
   1  -3  11       55.76       62.40      1.62 o
   2  -3  11        6.78        4.18      0.47 o
   3  -3  11       29.54       26.82      0.85 o
   4  -3  11      455.10      495.80      4.07 o
   5  -3  11        7.13        8.41      1.24 o
   6  -3  11       71.15       84.20      2.72 o
   7  -3  11       30.02       27.81      1.90 o
   8  -3  11       69.83       77.74      2.16 o
   9  -3  11        8.05        7.14      0.72 o
  -9  -2  11       71.81       77.08      1.96 o
  -8  -2  11       18.43       19.39      1.33 o
  -7  -2  11      171.75      176.02      3.13 o
  -6  -2  11      215.04      211.94      2.99 o
  -5  -2  11      129.82      128.97      2.34 o
  -4  -2  11       32.72       31.18      0.89 o
  -3  -2  11        3.50        5.84      0.50 o
  -2  -2  11       14.70        9.92      0.56 o
  -1  -2  11      137.18      139.98      2.01 o
   0  -2  11       59.60       68.36      1.16 o
   1  -2  11       36.69       48.13      1.13 o
   2  -2  11       43.96       55.83      1.34 o
   3  -2  11       20.13       21.48      0.87 o
   4  -2  11       18.55       29.93      0.94 o
   5  -2  11      166.92      170.50      2.46 o
   6  -2  11     1188.98     1175.54     15.86 o
   7  -2  11      281.88      285.29      4.78 o
   8  -2  11       83.81       79.51      2.13 o
   9  -2  11        6.68        3.65      0.43 o
  10  -2  11        4.26        3.63      0.34 o
  -9  -1  11        0.05       -0.18      0.26 o
  -8  -1  11       11.42       12.63      1.11 o
  -7  -1  11       69.92       73.82      2.02 o
  -6  -1  11      134.61      146.09      2.48 o
  -5  -1  11       11.03        9.61      0.70 o
  -4  -1  11        2.41        2.16      0.26 o
  -3  -1  11       66.50       64.82      1.31 o
  -2  -1  11       17.62       12.97      0.61 o
  -1  -1  11      237.96      235.14      3.24 o
   0  -1  11     1258.85     1321.47     12.12 o
   1  -1  11        3.96       -0.07      0.16 o
   2  -1  11       40.61       44.23      1.10 o
   3  -1  11       13.79       13.41      0.68 o
   4  -1  11       48.37       59.19      1.46 o
   5  -1  11       35.69       34.89      1.00 o
   6  -1  11       23.25       20.01      1.27 o
   7  -1  11      364.88      398.54      5.89 o
   8  -1  11        0.10        0.67      0.41 o
   9  -1  11       22.23       23.78      1.16 o
  10  -1  11        0.50        0.09      0.33 o
  -9   0  11        0.05        0.26      0.24 o
  -8   0  11       51.96       52.90      1.76 o
  -7   0  11       93.03       95.69      2.30 o
  -6   0  11        1.80        1.41      0.51 o
  -5   0  11       62.13       62.30      1.79 o
  -4   0  11      142.51      141.51      1.80 o
  -3   0  11      866.60      866.17      6.73 o
  -2   0  11       14.89       12.71      0.59 o
  -1   0  11      119.99      144.87      1.60 o
   0   0  11       11.20       20.11      0.67 o
   1   0  11       15.22       14.77      0.64 o
   2   0  11       49.04       54.59      1.23 o
   3   0  11       41.68       48.04      1.20 o
   4   0  11       67.03       69.30      1.36 o
   5   0  11      540.72      514.18      5.32 o
   6   0  11       75.31       63.42      1.32 o
   7   0  11      723.15      747.20     12.59 o
   8   0  11      463.68      441.38      6.41 o
   9   0  11       22.59       22.96      1.22 o
  10   0  11        2.81        4.71      0.59 o
  -9   1  11        8.35        8.34      0.66 o
  -8   1  11        2.31        1.90      0.48 o
  -7   1  11      201.04      209.60      4.15 o
  -6   1  11      286.69      284.88      7.93 o
  -5   1  11       14.16       12.41      0.96 o
  -4   1  11      104.98      116.23      1.61 o
  -3   1  11      146.38      138.10      1.79 o
  -2   1  11       77.09       71.81      1.22 o
  -1   1  11       10.41       18.70      0.59 o
   0   1  11     1158.88     1142.23      5.42 o
   1   1  11      664.86      669.84      5.81 o
   2   1  11      409.88      499.15      4.88 o
   3   1  11       26.85       33.54      0.99 o
   4   1  11        3.82        2.58      0.28 o
   5   1  11      275.01      266.50      4.05 o
   6   1  11       65.36       73.43      1.29 o
   7   1  11       19.97       20.74      1.26 o
   8   1  11      258.03      256.89      4.32 o
   9   1  11        0.40        0.15      0.46 o
  10   1  11       37.65       41.73      1.75 o
  11   1  11        7.39        8.91      0.55 o
  -8   2  11        0.69        0.23      0.33 o
  -7   2  11        4.83        4.45      0.59 o
  -6   2  11      149.46      151.63      6.08 o
  -5   2  11       11.13       10.92      0.88 o
  -4   2  11       91.20       90.40      1.70 o
  -3   2  11      115.45      124.38      1.91 o
  -2   2  11        1.95        3.29      0.39 o
  -1   2  11        1.54        1.80      0.25 o
   0   2  11       12.83       11.86      0.61 o
   1   2  11      152.18      160.65      1.95 o
   2   2  11       23.78       33.88      1.33 o
   3   2  11       27.26       38.03      1.06 o
   4   2  11      337.72      348.95      3.81 o
   5   2  11       14.13       15.96      0.76 o
   6   2  11       29.27       31.32      0.91 o
   7   2  11       45.37       44.05      1.56 o
   8   2  11       42.32       49.35      1.69 o
   9   2  11      141.91      147.35      3.50 o
  10   2  11      235.78      219.00      3.20 o
  11   2  11      188.74      197.11      2.94 o
  -8   3  11       42.16       42.06      1.22 o
  -7   3  11       90.02       82.10      2.14 o
  -6   3  11      112.76      107.77      2.41 o
  -5   3  11      144.09      145.68      3.05 o
  -4   3  11       25.19       25.69      1.18 o
  -3   3  11       81.34       73.74      1.45 o
  -2   3  11       12.60       13.21      0.77 o
  -1   3  11        4.96        5.46      0.47 o
   0   3  11      258.24      282.17      2.83 o
   1   3  11      372.28      346.67      3.37 o
   2   3  11       30.25       27.06      1.02 o
   3   3  11      124.09      126.89      2.14 o
   4   3  11       19.40       10.69      0.61 o
   5   3  11     2126.76     2167.85     21.66 o
   6   3  11      656.45      603.11      5.28 o
   7   3  11      497.82      513.00      4.99 o
   8   3  11        2.93        2.39      0.41 o
   9   3  11       21.83       16.08      1.17 o
  10   3  11        0.09       -0.25      0.36 o
  11   3  11       12.63        9.83      0.69 o
  -8   4  11       26.18       31.38      1.70 o
  -7   4  11        4.67        4.93      0.44 o
  -6   4  11       27.48       28.57      1.35 o
  -5   4  11        0.05       -0.11      0.42 o
  -4   4  11       53.01       53.15      1.93 o
  -3   4  11       88.60       89.29      2.42 o
  -2   4  11      107.32       99.64      2.12 o
  -1   4  11      102.51      110.90      2.18 o
   0   4  11      228.70      224.67      2.82 o
   1   4  11       36.07       35.76      1.12 o
   2   4  11      170.07      203.65      2.57 o
   3   4  11       29.12       31.98      1.05 o
   4   4  11      194.49      220.83      3.74 o
   5   4  11        0.02        0.17      0.28 o
   6   4  11      608.30      625.11      5.13 o
   7   4  11      345.05      320.72      3.82 o
   8   4  11       55.80       56.90      1.48 o
   9   4  11        0.03       -0.22      0.32 o
  10   4  11      188.58      211.99      3.45 o
  11   4  11       15.56        7.94      0.74 o
  -7   5  11        8.78        8.60      0.71 o
  -6   5  11       58.16       58.30      1.42 o
  -5   5  11      133.83      145.79      3.54 o
  -4   5  11       15.84       15.52      1.15 o
  -3   5  11       19.32       23.40      1.43 o
  -2   5  11       34.10       35.21      1.71 o
  -1   5  11      211.16      188.30      3.53 o
   0   5  11      475.85      444.51      5.44 o
   1   5  11      243.92      252.00      3.48 o
   2   5  11       23.86       21.63      0.88 o
   3   5  11      188.34      178.43      2.10 o
   4   5  11       29.40       26.65      0.77 o
   5   5  11       63.28       64.40      1.30 o
   6   5  11        0.41        1.72      0.42 o
   7   5  11      376.45      345.41      4.11 o
   8   5  11       28.08       22.85      1.06 o
   9   5  11       29.45       28.84      1.34 o
  10   5  11        5.62        5.73      0.54 o
  11   5  11        1.49        2.45      0.67 o
  -6   6  11      147.67      155.00      3.24 o
  -5   6  11       13.58        8.70      1.00 o
  -4   6  11        0.90        1.76      0.63 o
  -3   6  11        1.41        0.77      0.49 o
  -2   6  11        4.04        3.47      0.56 o
  -1   6  11      825.26      833.12      6.98 o
   0   6  11      166.49      160.26      2.40 o
   1   6  11      658.48      699.46      5.21 o
   2   6  11       16.17       16.92      0.57 o
   3   6  11        0.53        0.55      0.24 o
   4   6  11       11.44       15.71      0.61 o
   5   6  11        7.66        4.39      0.50 o
   6   6  11       53.40       44.19      1.24 o
   7   6  11       24.96       18.00      0.97 o
   8   6  11       19.43       18.25      1.17 o
   9   6  11       46.94       47.06      1.63 o
  10   6  11        0.76        0.85      0.38 o
  -6   7  11        1.20        1.06      0.64 o
  -5   7  11       92.81      104.30      3.54 o
  -4   7  11       36.68       35.45      1.96 o
  -3   7  11        4.89        2.44      0.84 o
  -2   7  11        5.96        4.44      0.69 o
  -1   7  11       55.95       54.67      2.00 o
   0   7  11       67.63       72.17      2.08 o
   1   7  11      388.85      386.03      4.23 o
   2   7  11       15.54       18.24      0.81 o
   3   7  11       33.34       35.44      1.04 o
   4   7  11        1.41        1.11      0.42 o
   5   7  11      225.01      250.53      2.93 o
   6   7  11       52.02       60.52      1.43 o
   7   7  11      178.07      182.49      3.09 o
   8   7  11       53.06       47.72      1.71 o
   9   7  11       65.33       66.48      2.15 o
  10   7  11       15.49       11.75      0.75 o
  -5   8  11        9.54       13.85      0.80 o
  -4   8  11      172.81      194.61      3.80 o
  -3   8  11        7.64        8.34      1.19 o
  -2   8  11       48.85       48.70      1.65 o
  -1   8  11       64.72       70.46      2.51 o
   0   8  11        8.48        7.45      0.64 o
   1   8  11       40.06       40.50      1.40 o
   2   8  11       97.35      102.98      2.15 o
   3   8  11       21.86       20.80      1.06 o
   4   8  11       35.74       33.64      1.25 o
   5   8  11        7.74        9.38      0.64 o
   6   8  11       62.06       64.34      1.62 o
   7   8  11       18.54       17.10      0.93 o
   8   8  11      138.05      143.57      2.32 o
   9   8  11        0.09        0.36      0.33 o
  10   8  11        7.08        5.98      0.56 o
  -4   9  11        1.68        2.09      0.34 o
  -3   9  11       40.08       52.14      1.50 o
  -2   9  11        0.48        1.46      0.45 o
  -1   9  11        0.05        0.17      0.32 o
   0   9  11       42.79       44.07      1.39 o
   1   9  11       49.69       51.20      1.56 o
   2   9  11      137.08      149.79      3.12 o
   3   9  11        0.06       -0.08      0.49 o
   4   9  11        8.38        7.21      0.63 o
   5   9  11      123.63      119.13      2.09 o
   6   9  11       27.11       25.71      1.25 o
   7   9  11        0.16        0.60      0.38 o
   8   9  11        1.29        1.08      0.36 o
   9   9  11        0.44        0.51      0.27 o
  -2  10  11       58.27       67.14      1.61 o
  -1  10  11       58.49       60.85      1.37 o
   0  10  11       50.05       49.41      1.42 o
   1  10  11       34.58       34.08      1.31 o
   2  10  11       28.41       30.09      1.30 o
   3  10  11        8.34        9.35      0.79 o
   4  10  11       85.93       83.69      2.32 o
   5  10  11        3.60        3.27      0.50 o
   6  10  11       16.53       15.96      0.87 o
   7  10  11       10.66        9.97      0.64 o
   8  10  11       11.45       13.46      0.59 o
   0  11  11       18.28       20.85      0.82 o
   1  11  11       11.41        9.88      0.54 o
   2  11  11        5.62        5.21      0.47 o
   3  11  11        8.04        6.84      0.56 o
   4  11  11       79.32       80.95      1.97 o
   5  11  11       31.25       33.78      1.01 o
   6  11  11        3.93        6.05      0.55 o
   7  11  11       20.09       20.58      1.32 o
  -3 -10  12       94.70       96.57      2.56 o
  -2 -10  12       46.23       41.72      1.81 o
  -1 -10  12       10.17        9.11      0.88 o
   0 -10  12        4.50        5.53      0.65 o
  -4  -9  12        1.63        3.23      0.54 o
  -3  -9  12       16.53       17.63      1.06 o
  -2  -9  12        4.17        4.44      0.62 o
  -1  -9  12        0.67        1.51      0.82 o
   0  -9  12        9.68        7.38      0.80 o
   1  -9  12        2.69        1.67      0.63 o
   2  -9  12        0.16        0.33      0.37 o
  -6  -8  12       21.92       22.41      1.66 o
  -5  -8  12        0.36        0.13      0.28 o
  -4  -8  12       52.21       47.68      1.19 o
  -3  -8  12      137.35      132.86      1.99 o
  -2  -8  12      186.77      212.62      2.50 o
  -1  -8  12      455.65      456.68      4.44 o
   0  -8  12      130.15      135.49      3.75 o
   1  -8  12       81.00       81.17      2.74 o
   2  -8  12        6.60        6.53      0.81 o
   3  -8  12       13.21        9.61      0.84 o
   4  -8  12        5.95        8.68      0.86 o
  -7  -7  12        1.25        1.13      0.60 o
  -6  -7  12      108.44      115.91      2.15 o
  -5  -7  12        2.43        1.25      0.37 o
  -4  -7  12      130.50      120.44      2.17 o
  -3  -7  12       49.55       46.19      1.19 o
  -2  -7  12       15.80       14.83      0.79 o
  -1  -7  12       30.83       33.21      1.13 o
   0  -7  12       21.08       20.11      1.17 o
   1  -7  12      210.90      225.70      5.04 o
   2  -7  12        0.10        0.76      0.58 o
   3  -7  12      324.45      315.99      5.28 o
   4  -7  12        0.02        0.02      0.51 o
   5  -7  12       41.88       36.64      2.12 o
   6  -7  12       88.78       80.80      2.49 o
  -8  -6  12        0.17        0.36      0.49 o
  -7  -6  12      115.17      123.11      2.17 o
  -6  -6  12      108.20      102.15      2.41 o
  -5  -6  12        0.56       -0.44      0.44 o
  -4  -6  12       66.39       57.20      1.64 o
  -3  -6  12      128.70      125.66      2.28 o
  -2  -6  12      608.77      604.58      4.52 o
  -1  -6  12      126.53      122.90      2.48 o
   0  -6  12     1209.59     1219.46      8.56 o
   1  -6  12       56.91       51.22      1.63 o
   2  -6  12      887.62      908.85      8.63 o
   3  -6  12        2.86        2.39      0.73 o
   4  -6  12        0.01        0.17      0.67 o
   5  -6  12        9.24        6.58      1.08 o
   6  -6  12      164.74      214.07      5.68 o
   7  -6  12      191.26      220.56     13.81 o
  -8  -5  12      149.13      157.67      2.42 o
  -7  -5  12        0.14        0.32      0.39 o
  -6  -5  12        3.00        5.20      0.94 o
  -5  -5  12        7.78        6.37      0.81 o
  -4  -5  12       26.18       22.10      1.09 o
  -3  -5  12       45.60       51.38      1.50 o
  -2  -5  12       98.61       95.69      2.01 o
  -1  -5  12      388.80      392.47      5.00 o
   0  -5  12        1.01        0.26      0.35 o
   1  -5  12        6.70        6.16      0.62 o
   2  -5  12      467.75      440.72      4.66 o
   3  -5  12        0.01       -0.26      0.82 o
   4  -5  12      169.57      145.95      4.22 o
   5  -5  12        0.54        0.34      0.89 o
   6  -5  12        1.17        0.35      0.81 o
   7  -5  12       28.18       25.79      2.10 o
   8  -5  12        0.01       -0.06      0.33 o
  -8  -4  12       17.01       20.18      0.91 o
  -7  -4  12       33.06       33.22      1.45 o
  -6  -4  12        4.03        3.82      0.75 o
  -5  -4  12        2.48        3.02      0.52 o
  -4  -4  12       15.17       17.33      0.87 o
  -3  -4  12     1299.80     1317.30     10.77 o
  -2  -4  12        0.40        1.29      0.32 o
  -1  -4  12       14.10       15.29      0.63 o
   0  -4  12       87.78       83.84      1.75 o
   1  -4  12       54.43       45.65      1.26 o
   2  -4  12      700.57      741.30      5.36 o
   3  -4  12      638.29      619.58      6.96 o
   4  -4  12      653.68      626.52     40.96 o
   5  -4  12        2.50        2.16      0.56 o
   6  -4  12       27.92       29.53      1.75 o
   7  -4  12       45.38       41.68      3.15 o
   8  -4  12      150.62      173.70      5.11 o
  -8  -3  12       51.82       49.95      1.82 o
  -7  -3  12       10.00       10.49      0.92 o
  -6  -3  12      185.05      190.12      3.93 o
  -5  -3  12        2.24        2.82      0.53 o
  -4  -3  12        3.52        2.35      0.45 o
  -3  -3  12       10.91        9.26      0.54 o
  -2  -3  12      363.65      365.75      3.01 o
  -1  -3  12      106.99      108.61      1.61 o
   0  -3  12      242.63      240.19      3.52 o
   1  -3  12      121.09      122.60      1.82 o
   2  -3  12        1.37        1.53      0.28 o
   3  -3  12        0.64        1.66      0.30 o
   4  -3  12        0.00        0.33      0.48 o
   5  -3  12      277.50      255.33      5.65 o
   6  -3  12      244.38      255.36      6.35 o
   7  -3  12       71.66       71.65      2.84 o
   8  -3  12       24.51       24.78      1.52 o
   9  -3  12        4.28        5.65      0.58 o
  -9  -2  12        3.79        2.16      0.34 o
  -8  -2  12       72.49       76.25      2.34 o
  -7  -2  12        5.01        3.17      0.59 o
  -6  -2  12      161.61      166.75      3.21 o
  -5  -2  12      105.22      114.15      2.73 o
  -4  -2  12       82.79       84.79      2.69 o
  -3  -2  12       32.09       29.24      0.79 o
  -2  -2  12      792.25      777.80      5.96 o
  -1  -2  12        0.82        0.22      0.25 o
   0  -2  12       19.62       15.26      0.68 o
   1  -2  12       43.89       46.33      1.44 o
   2  -2  12      199.65      218.33      3.02 o
   3  -2  12      271.86      284.66      3.36 o
   4  -2  12      729.25      752.79      8.28 o
   5  -2  12     1038.53     1046.83      9.73 o
   6  -2  12      416.57      432.01      7.81 o
   7  -2  12        2.01        1.54      0.56 o
   8  -2  12       13.60       13.78      1.01 o
   9  -2  12       54.21       50.69      1.79 o
  -9  -1  12       17.92       19.31      0.85 o
  -8  -1  12       85.37       86.74      2.53 o
  -7  -1  12       16.32       15.24      1.31 o
  -6  -1  12      154.67      157.79      3.40 o
  -5  -1  12      383.00      387.92      6.59 o
  -4  -1  12       31.68       26.75      0.99 o
  -3  -1  12       21.81       22.24      0.73 o
  -2  -1  12        1.86        1.07      0.25 o
  -1  -1  12      299.69      301.69      3.04 o
   0  -1  12      515.59      541.26      4.47 o
   1  -1  12      297.49      295.86      6.35 o
   2  -1  12       95.76      120.48      2.21 o
   3  -1  12       92.43       77.12      1.84 o
   4  -1  12       13.93       19.79      0.78 o
   5  -1  12      305.94      313.76      2.95 o
   6  -1  12      122.72      127.95      2.96 o
   7  -1  12      144.46      149.32      3.68 o
   8  -1  12      231.28      220.36      3.62 o
   9  -1  12       21.79       19.77      0.97 o
  10  -1  12        0.49        0.36      0.20 o
  -9   0  12       12.08       10.46      0.61 o
  -8   0  12        1.15        0.98      0.55 o
  -7   0  12       82.12       85.37      2.31 o
  -6   0  12       83.78       85.76      2.31 o
  -5   0  12       14.72       14.62      0.92 o
  -4   0  12        4.15        7.32      0.63 o
  -3   0  12        3.66        3.65      0.31 o
  -2   0  12        7.79        4.58      0.39 o
  -1   0  12        0.63        0.65      0.21 o
   0   0  12      911.05      983.50      6.12 o
   1   0  12       92.20      117.35      2.08 o
   2   0  12       36.33       39.93      1.15 o
   3   0  12       21.56       28.78      0.98 o
   4   0  12       70.56       66.85      1.39 o
   5   0  12      772.36      752.98      5.57 o
   6   0  12       80.69       72.90      2.21 o
   7   0  12      526.03      513.85      6.25 o
   8   0  12      125.00      130.84      3.38 o
   9   0  12      178.85      184.85      3.15 o
  10   0  12        4.94        4.26      0.49 o
  -8   1  12       40.22       39.16      1.30 o
  -7   1  12       41.02       36.53      1.52 o
  -6   1  12       10.72       11.22      0.86 o
  -5   1  12       18.82       15.38      0.91 o
  -4   1  12       52.68       56.95      1.85 o
  -3   1  12        0.65        0.53      0.32 o
  -2   1  12      302.76      299.19      3.81 o
  -1   1  12       32.13       42.27      1.12 o
   0   1  12      115.07      102.92      1.79 o
   1   1  12       78.35       80.50      2.03 o
   2   1  12      276.01      273.67      3.20 o
   3   1  12        0.00        0.42      0.27 o
   4   1  12        7.76        5.26      0.53 o
   5   1  12       82.23       89.83      1.54 o
   6   1  12      263.28      256.07      3.33 o
   7   1  12      140.49      142.06      4.16 o
   8   1  12       72.43       65.26      2.15 o
   9   1  12       94.89       91.11      2.31 o
  10   1  12      152.91      149.01      2.82 o
  -8   2  12       87.01       91.00      1.78 o
  -7   2  12       97.31       93.21      2.26 o
  -6   2  12       21.16       19.84      1.21 o
  -5   2  12      111.37      110.02      2.58 o
  -4   2  12      277.99      273.56      3.78 o
  -3   2  12        1.63        1.04      0.33 o
  -2   2  12       48.63       48.38      1.29 o
  -1   2  12       10.60        9.92      0.59 o
   0   2  12       93.07       81.97      1.68 o
   1   2  12       51.56       69.68      2.14 o
   2   2  12      533.88      576.91      5.46 o
   3   2  12        0.55        1.15      0.31 o
   4   2  12       36.55       34.95      1.19 o
   5   2  12      781.63      766.16      7.74 o
   6   2  12      580.98      550.73      6.13 o
   7   2  12       10.72        8.96      0.75 o
   8   2  12      105.95      105.74      2.41 o
   9   2  12      154.56      142.10      3.31 o
  10   2  12      133.65      140.24      2.52 o
  11   2  12       76.33       79.66      2.66 o
  -8   3  12      138.54      142.36      4.20 o
  -7   3  12       84.10       90.52      2.03 o
  -6   3  12       18.58       15.10      0.85 o
  -5   3  12      210.21      202.26      2.96 o
  -4   3  12       46.65       37.43      1.23 o
  -3   3  12      192.21      176.36      3.33 o
  -2   3  12      206.90      197.52      2.32 o
  -1   3  12       82.70       76.92      1.62 o
   0   3  12       35.08       31.51      1.17 o
   1   3  12       40.56       34.11      1.34 o
   2   3  12       12.83       14.35      0.89 o
   3   3  12        1.22        2.41      0.40 o
   4   3  12       13.05       14.52      0.71 o
   5   3  12       40.86       42.58      1.05 o
   6   3  12      224.13      238.02      3.00 o
   7   3  12       98.66       98.43      2.37 o
   8   3  12       14.28       13.59      0.79 o
   9   3  12        1.37        0.95      0.41 o
  10   3  12       40.68       37.49      1.23 o
  11   3  12       37.94       34.40      1.28 o
  -7   4  12       81.04       72.71      1.73 o
  -6   4  12       35.01       30.88      1.02 o
  -5   4  12      192.67      169.04      2.82 o
  -4   4  12       12.60       14.98      1.05 o
  -3   4  12       73.86       67.34      2.12 o
  -2   4  12      186.92      191.91      2.68 o
  -1   4  12       24.68       30.76      1.04 o
   0   4  12        1.73        1.27      0.32 o
   1   4  12       58.72       67.02      1.72 o
   2   4  12       18.22       16.31      0.87 o
   3   4  12      140.65      128.10      1.97 o
   4   4  12       58.27       61.45      1.25 o
   5   4  12       83.58       75.90      1.58 o
   6   4  12      378.52      363.92      5.66 o
   7   4  12        0.01        0.67      0.38 o
   8   4  12      117.47      109.75      2.62 o
   9   4  12       72.71       68.06      1.67 o
  10   4  12       20.93       27.86      1.18 o
  11   4  12      152.06      157.89      7.58 o
  -7   5  12      101.74       91.93      2.91 o
  -6   5  12      217.66      208.45      4.27 o
  -5   5  12       70.80       60.78      2.17 o
  -4   5  12       63.86       62.42      2.48 o
  -3   5  12       58.03       44.15      1.91 o
  -2   5  12       94.54       80.48      2.56 o
  -1   5  12      924.14      861.76     12.54 o
   0   5  12      371.60      391.00      3.30 o
   1   5  12      283.91      299.42      3.09 o
   2   5  12       60.88       64.31      1.12 o
   3   5  12      145.34      136.52      1.65 o
   4   5  12      131.09      148.71      2.00 o
   5   5  12       74.23       73.26      1.57 o
   6   5  12      132.12      133.42      2.15 o
   7   5  12      103.20      103.62      2.23 o
   8   5  12       58.37       58.82      1.97 o
   9   5  12        5.30        7.23      0.81 o
  10   5  12       18.38       21.40      1.05 o
  -6   6  12       66.11       69.92      1.89 o
  -5   6  12       35.26       38.83      1.42 o
  -4   6  12       31.49       30.52      1.64 o
  -3   6  12       24.30       20.56      1.54 o
  -2   6  12       15.05       11.40      0.87 o
  -1   6  12      159.24      151.20      3.01 o
   0   6  12      423.02      422.24      4.46 o
   1   6  12      369.36      371.15      3.87 o
   2   6  12       79.29       83.08      1.55 o
   3   6  12      232.52      239.96      2.77 o
   4   6  12       55.31       44.57      1.25 o
   5   6  12      663.08      630.57      5.15 o
   6   6  12      277.56      259.86      2.95 o
   7   6  12        5.26        4.34      0.65 o
   8   6  12       15.59       13.31      0.96 o
   9   6  12        0.03        0.51      0.44 o
  10   6  12        0.05        0.20      0.30 o
  -5   7  12        1.48        0.69      0.41 o
  -4   7  12       67.32       81.41      2.77 o
  -3   7  12       39.44       48.62      1.96 o
  -2   7  12       51.03       48.08      1.76 o
  -1   7  12      247.74      231.98      3.61 o
   0   7  12      244.76      231.07      3.30 o
   1   7  12       53.71       47.56      1.52 o
   2   7  12      101.75      107.17      1.89 o
   3   7  12       78.06       68.52      1.34 o
   4   7  12        0.35       -0.13      0.31 o
   5   7  12       90.38       87.88      1.74 o
   6   7  12        0.62        2.51      0.36 o
   7   7  12       44.47       36.91      1.37 o
   8   7  12        1.51        2.02      0.46 o
   9   7  12        4.48        5.04      0.65 o
  10   7  12        2.28        2.01      0.55 o
  -4   8  12       61.47       74.57      2.22 o
  -3   8  12        0.41        1.16      0.38 o
  -2   8  12       19.03       18.19      0.87 o
  -1   8  12        1.65        3.12      0.49 o
   0   8  12      240.91      241.17      3.10 o
   1   8  12       31.50       31.53      1.10 o
   2   8  12       22.24       21.80      0.92 o
   3   8  12        3.88        3.34      0.43 o
   4   8  12       21.00       19.44      1.06 o
   5   8  12       22.15       22.92      1.01 o
   6   8  12        0.43        0.08      0.34 o
   7   8  12      127.48      129.48      2.36 o
   8   8  12      108.17      110.83      2.66 o
   9   8  12       47.91       43.82      1.85 o
  -3   9  12       13.77       18.97      0.80 o
  -2   9  12        0.02        0.25      0.35 o
  -1   9  12        8.50       10.29      0.63 o
   0   9  12        5.38        3.75      0.47 o
   1   9  12      563.61      578.52      4.93 o
   2   9  12       23.77       20.59      1.17 o
   3   9  12       97.89      100.17      2.50 o
   4   9  12        4.62        6.79      0.55 o
   5   9  12        9.99        8.16      0.62 o
   6   9  12       11.37       12.72      0.72 o
   7   9  12        1.82        2.13      0.48 o
   8   9  12       20.45       19.62      1.15 o
   9   9  12        8.08        8.54      0.78 o
  -2  10  12      120.53      138.21      3.08 o
  -1  10  12       14.96       12.25      0.56 o
   0  10  12        0.45        0.75      0.30 o
   1  10  12        6.93        8.15      0.65 o
   2  10  12       14.30       11.72      0.80 o
   3  10  12      172.18      167.68      2.39 o
   4  10  12       33.87       31.24      1.25 o
   5  10  12      143.24      129.27      2.93 o
   6  10  12       10.76       10.44      0.66 o
   7  10  12       23.22       21.61      0.82 o
   0  11  12        3.39        2.79      0.52 o
   1  11  12        3.80        5.30      0.46 o
   2  11  12       15.90       11.98      0.61 o
   3  11  12      137.45      132.26      2.00 o
   4  11  12      130.85      127.39      2.25 o
   5  11  12        1.31        1.00      0.35 o
   6  11  12        3.06        3.96      0.39 o
  -3  -9  13       25.16       31.90      1.82 o
  -2  -9  13        1.62        0.21      0.57 o
  -1  -9  13       41.63       43.91      2.20 o
   0  -9  13       60.87       55.57      2.37 o
   1  -9  13       15.71       12.18      1.04 o
  -4  -8  13       68.21       64.82      1.54 o
  -3  -8  13      138.48      133.73      2.47 o
  -2  -8  13        5.67        5.36      0.51 o
  -1  -8  13        2.26        1.80      0.56 o
   0  -8  13        2.26        1.31      0.95 o
   1  -8  13        0.12       -0.08      0.41 o
   2  -8  13        0.40        0.23      0.35 o
   3  -8  13       25.73       25.41      1.43 o
  -6  -7  13        1.67        1.66      0.31 o
  -5  -7  13        8.03       10.68      0.74 o
  -4  -7  13       80.45       77.98      1.62 o
  -3  -7  13       94.69       92.74      1.84 o
  -2  -7  13      129.34      133.96      2.54 o
  -1  -7  13       63.22       64.79      1.85 o
   0  -7  13       11.81       11.98      0.93 o
   1  -7  13       14.64       19.24      1.44 o
   2  -7  13       18.86       18.32      1.31 o
   3  -7  13       19.79       11.57      0.98 o
   4  -7  13       98.23       86.38      2.15 o
   5  -7  13       23.22       24.34      1.39 o
  -7  -6  13       12.52       11.54      0.60 o
  -6  -6  13        3.51        2.86      0.49 o
  -5  -6  13        0.51        0.57      0.44 o
  -4  -6  13       15.59       15.77      0.88 o
  -3  -6  13       47.09       46.32      1.44 o
  -2  -6  13      195.77      186.95      2.97 o
  -1  -6  13      695.89      704.91      6.32 o
   0  -6  13       20.65       19.50      1.14 o
   1  -6  13       62.38       61.98      1.72 o
   2  -6  13       34.15       29.16      2.87 o
   3  -6  13       23.36       24.40      1.53 o
   4  -6  13        0.40        1.43      0.48 o
   5  -6  13       14.80       18.81      1.11 o
   6  -6  13        2.86        2.56      0.44 o
  -7  -5  13        3.13        4.35      0.52 o
  -6  -5  13       11.72       16.63      1.07 o
  -5  -5  13       23.61       22.82      1.35 o
  -4  -5  13       15.29       11.83      0.93 o
  -3  -5  13       92.72       89.60      2.37 o
  -2  -5  13      442.62      467.68      5.36 o
  -1  -5  13       12.79       16.18      0.93 o
   0  -5  13      162.22      172.56      3.19 o
   1  -5  13       66.19       57.85      1.68 o
   2  -5  13      539.35      506.50      5.65 o
   3  -5  13        2.35        0.31      0.88 o
   4  -5  13       93.48       89.78      3.09 o
   5  -5  13      151.00      140.40      3.51 o
   6  -5  13       35.02       35.19      2.57 o
   7  -5  13        0.00        0.66      0.56 o
  -8  -4  13       29.06       29.78      1.18 o
  -7  -4  13        7.85        5.18      0.59 o
  -6  -4  13      107.80       98.54      3.15 o
  -5  -4  13       23.41       19.31      1.34 o
  -4  -4  13      211.44      204.28      3.56 o
  -3  -4  13      298.68      304.88      4.36 o
  -2  -4  13      879.02      907.79      9.58 o
  -1  -4  13       71.53       72.40      2.29 o
   0  -4  13      128.26      138.48      4.02 o
   1  -4  13      153.00      166.11      3.62 o
   2  -4  13      840.74      798.22      8.06 o
   3  -4  13        2.01       -0.14      0.61 o
   4  -4  13       12.58        9.86      1.61 o
   5  -4  13       67.94       79.91      2.27 o
   6  -4  13       20.71       18.66      1.37 o
   7  -4  13        0.83        0.76      0.65 o
   8  -4  13        6.61        7.36      1.00 o
  -8  -3  13      139.89      147.18      2.72 o
  -7  -3  13       31.55       38.01      1.50 o
  -6  -3  13       67.47       73.30      2.36 o
  -5  -3  13       88.29      105.72      3.00 o
  -4  -3  13       49.90       45.20      1.75 o
  -3  -3  13        5.45        6.04      0.71 o
  -2  -3  13      198.54      197.52      3.13 o
  -1  -3  13      190.94      194.86      2.56 o
   0  -3  13       24.34       20.52      0.81 o
   1  -3  13       16.80       13.67      0.60 o
   2  -3  13       22.04       21.11      0.77 o
   3  -3  13      405.90      374.29      6.54 o
   4  -3  13        0.40        2.74      0.63 o
   5  -3  13        0.00       -0.66      0.66 o
   6  -3  13       30.83       29.52      1.87 o
   7  -3  13      191.24      187.22      4.31 o
   8  -3  13       15.55       15.47      1.11 o
   9  -3  13        4.90        6.72      0.82 o
  -8  -2  13       36.23       34.28      1.42 o
  -7  -2  13        0.11       -0.07      0.36 o
  -6  -2  13       70.70       75.78      2.00 o
  -5  -2  13        1.56        2.81      0.82 o
  -4  -2  13       12.02       10.49      0.78 o
  -3  -2  13       45.20       48.29      2.14 o
  -2  -2  13        1.18        1.34      0.39 o
  -1  -2  13       25.54       23.28      0.72 o
   0  -2  13       85.63       80.89      1.44 o
   1  -2  13       48.34       54.28      1.16 o
   2  -2  13       11.36        8.49      0.54 o
   3  -2  13       14.10       15.63      0.72 o
   4  -2  13      186.68      168.76      3.93 o
   5  -2  13        0.10       -0.66      0.66 o
   6  -2  13       19.06       13.40      1.43 o
   7  -2  13       73.92       76.92      4.24 o
   8  -2  13       59.70       62.05      2.49 o
   9  -2  13        9.91       12.90      0.94 o
  -8  -1  13        0.56        0.68      0.28 o
  -7  -1  13       54.86       54.73      2.22 o
  -6  -1  13      136.60      131.62      3.74 o
  -5  -1  13      324.06      339.60      5.71 o
  -4  -1  13       67.86       72.35      2.19 o
  -3  -1  13      895.68      890.38      9.67 o
  -2  -1  13        6.23        5.52      0.41 o
  -1  -1  13      585.24      577.95      9.53 o
   0  -1  13       43.05       48.94      1.30 o
   1  -1  13       31.56       27.83      1.02 o
   2  -1  13        9.77        7.55      0.51 o
   3  -1  13       81.82       68.51      1.52 o
   4  -1  13       54.82       46.91      1.20 o
   5  -1  13      816.14      880.01     10.91 o
   6  -1  13      282.45      266.93      9.74 o
   7  -1  13        0.58        0.54      0.64 o
   8  -1  13        2.60        2.15      0.54 o
   9  -1  13        0.15        1.18      0.60 o
  10  -1  13       12.16       15.85      1.14 o
  -8   0  13        0.72        0.15      0.29 o
  -7   0  13      170.73      179.49      3.86 o
  -6   0  13        8.86        9.20      1.10 o
  -5   0  13        4.63        3.80      0.70 o
  -4   0  13       21.13       23.34      1.42 o
  -3   0  13      171.97      168.04      2.27 o
  -2   0  13        7.61        5.90      0.45 o
  -1   0  13       32.65       37.78      1.48 o
   0   0  13      216.53      203.61      3.81 o
   1   0  13      457.14      494.25      7.21 o
   2   0  13      271.16      267.26      4.17 o
   3   0  13        4.55        2.89      0.30 o
   4   0  13      209.09      224.20      2.41 o
   5   0  13      219.12      210.53      3.30 o
   6   0  13      405.19      383.51      5.07 o
   7   0  13        7.69        8.98      0.86 o
   8   0  13       47.31       50.15      2.01 o
   9   0  13        8.90        8.93      0.68 o
  10   0  13       41.41       40.83      1.51 o
  -8   1  13      113.91      113.59      1.87 o
  -7   1  13        1.76        1.80      0.47 o
  -6   1  13      275.54      269.29      4.05 o
  -5   1  13        0.02       -0.41      0.48 o
  -4   1  13      471.78      452.73      5.88 o
  -3   1  13      301.85      303.98      4.26 o
  -2   1  13     1146.22     1106.17     14.45 o
  -1   1  13      636.42      593.81      4.95 o
   0   1  13      631.82      624.30      7.19 o
   1   1  13       11.50       16.28      1.26 o
   2   1  13       46.25       49.87      1.45 o
   3   1  13        7.68        5.89      0.47 o
   4   1  13      174.58      162.00      2.05 o
   5   1  13      287.85      305.19      3.14 o
   6   1  13        0.55       -0.46      0.52 o
   7   1  13       78.62       76.29      2.63 o
   8   1  13        3.99        3.70      0.68 o
   9   1  13       12.34       11.26      0.81 o
  10   1  13        0.03        0.40      0.34 o
  -8   2  13       74.98       74.50      1.28 o
  -7   2  13       71.91       80.14      1.87 o
  -6   2  13        0.30        0.69      0.40 o
  -5   2  13      170.16      163.48      2.95 o
  -4   2  13       22.85       26.27      1.08 o
  -3   2  13       10.99       12.64      0.77 o
  -2   2  13       20.61       23.69      0.93 o
  -1   2  13      104.62      105.76      1.87 o
   0   2  13        9.83       13.08      0.95 o
   1   2  13       28.80       27.16      1.67 o
   2   2  13       43.04       48.24      1.59 o
   3   2  13       61.39       54.69      1.24 o
   4   2  13     1024.14      991.27      5.76 o
   5   2  13      239.15      219.11      3.33 o
   6   2  13      139.42      139.97      2.31 o
   7   2  13      282.91      271.04      3.74 o
   8   2  13        7.64        7.54      0.77 o
   9   2  13        3.16        2.44      0.52 o
  10   2  13       82.05       89.51      1.99 o
  -7   3  13      220.58      206.05      2.60 o
  -6   3  13      183.10      183.53      3.04 o
  -5   3  13       27.20       20.29      0.98 o
  -4   3  13       12.78       10.29      0.70 o
  -3   3  13       41.48       45.72      1.73 o
  -2   3  13      967.02     1008.86     15.49 o
  -1   3  13       18.87       19.95      0.76 o
   0   3  13      599.05      560.04      5.25 o
   1   3  13     1386.13     1393.32     10.28 o
   2   3  13      528.58      512.29      4.94 o
   3   3  13        7.63        7.45      0.46 o
   4   3  13      133.87      131.60      1.86 o
   5   3  13       48.44       52.32      1.36 o
   6   3  13       48.01       45.78      1.36 o
   7   3  13        9.58        6.24      0.66 o
   8   3  13       32.65       33.42      1.31 o
   9   3  13       37.55       32.41      1.49 o
  10   3  13        0.09        0.36      0.26 o
  -7   4  13        0.99        1.50      0.39 o
  -6   4  13        1.49        1.54      0.28 o
  -5   4  13        2.95        5.35      0.53 o
  -4   4  13        1.39        0.79      0.50 o
  -3   4  13        6.22        4.73      0.75 o
  -2   4  13      218.40      224.48      4.49 o
  -1   4  13       17.81       19.81      0.87 o
   0   4  13       19.38       20.72      0.79 o
   1   4  13      225.13      228.89      2.69 o
   2   4  13       21.45       22.61      0.87 o
   3   4  13       68.08       73.03      1.22 o
   4   4  13      435.07      427.83      4.35 o
   5   4  13       55.16       63.31      1.59 o
   6   4  13       86.04       73.77      1.71 o
   7   4  13       61.59       51.81      1.54 o
   8   4  13        0.25        0.44      0.41 o
   9   4  13        2.64        0.96      0.30 o
  10   4  13      114.91      124.62      3.66 o
  -6   5  13       12.83       13.96      1.07 o
  -5   5  13       38.30       33.74      1.52 o
  -4   5  13        8.80        6.00      0.87 o
  -3   5  13      165.25      151.56      3.40 o
  -2   5  13      101.68       95.08      2.37 o
  -1   5  13       50.35       54.40      1.62 o
   0   5  13      640.56      646.49      6.00 o
   1   5  13      510.25      504.83      3.83 o
   2   5  13      470.32      473.30      5.17 o
   3   5  13      876.91      882.78      6.42 o
   4   5  13     1162.73     1194.53      6.72 o
   5   5  13       79.69       95.39      1.81 o
   6   5  13      123.73      122.40      2.41 o
   7   5  13        0.00       -0.12      0.41 o
   8   5  13       13.15       15.18      1.19 o
   9   5  13        0.13        0.16      0.35 o
  10   5  13       19.83       16.13      0.88 o
  -6   6  13       12.70        8.86      0.91 o
  -5   6  13        0.04       -0.54      0.54 o
  -4   6  13       51.35       54.08      1.62 o
  -3   6  13        2.57        3.09      0.57 o
  -2   6  13       36.37       34.46      1.64 o
  -1   6  13       13.49       15.57      0.91 o
   0   6  13        2.88        3.52      0.48 o
   1   6  13      211.77      214.34      2.96 o
   2   6  13      120.40      128.91      1.99 o
   3   6  13        6.18        7.79      0.53 o
   4   6  13        3.07        3.59      0.43 o
   5   6  13      482.33      507.75      4.38 o
   6   6  13        7.96        8.14      0.53 o
   7   6  13        5.22        3.99      0.61 o
   8   6  13        0.72        0.09      0.35 o
   9   6  13       47.92       62.22      1.94 o
  10   6  13       12.09       10.53      0.64 o
  -5   7  13        1.19        1.47      0.35 o
  -4   7  13        3.97        7.92      0.86 o
  -3   7  13       16.39       17.39      0.94 o
  -2   7  13       79.68       72.45      2.09 o
  -1   7  13      149.68      144.42      2.70 o
   0   7  13       49.68       56.69      1.62 o
   1   7  13       12.49       13.15      0.76 o
   2   7  13       25.74       25.92      0.96 o
   3   7  13      369.54      384.80      3.52 o
   4   7  13       25.37       31.05      1.03 o
   5   7  13     1031.72     1029.73      9.26 o
   6   7  13      217.60      215.22      2.93 o
   7   7  13      151.20      153.82      2.81 o
   8   7  13       30.84       35.60      1.34 o
   9   7  13       37.31       45.27      1.46 o
  10   7  13        8.46        9.89      1.00 o
  -4   8  13        4.76       10.45      0.73 o
  -3   8  13        7.68        5.59      0.56 o
  -2   8  13       81.35       81.86      1.88 o
  -1   8  13       17.64       15.96      0.77 o
   0   8  13       90.39       94.84      1.89 o
   1   8  13        4.47        5.48      0.55 o
   2   8  13       55.35       56.75      1.52 o
   3   8  13       24.95       29.38      1.11 o
   4   8  13       77.80       86.90      2.09 o
   5   8  13      204.78      198.10      2.77 o
   6   8  13       62.07       55.80      1.41 o
   7   8  13       53.50       52.97      1.42 o
   8   8  13      166.79      169.52      2.53 o
   9   8  13       10.34       11.59      0.88 o
  -3   9  13        4.55        5.45      0.70 o
  -2   9  13       67.20       81.35      1.76 o
  -1   9  13       31.60       36.22      1.02 o
   0   9  13      109.75      107.37      1.93 o
   1   9  13       87.47       84.16      1.81 o
   2   9  13        7.00        4.62      0.63 o
   3   9  13        1.25        1.68      0.47 o
   4   9  13       22.90       19.44      0.82 o
   5   9  13      170.58      147.02      2.14 o
   6   9  13       20.43       26.49      0.87 o
   7   9  13      419.53      416.88      5.18 o
   8   9  13      316.49      304.80      8.25 o
  -1  10  13        5.44        4.07      0.46 o
   0  10  13        9.53       10.03      0.55 o
   1  10  13       50.67       53.78      1.40 o
   2  10  13        2.65        3.41      0.46 o
   3  10  13        6.50        8.16      0.55 o
   4  10  13       11.36       12.79      0.78 o
   5  10  13       71.16       74.52      1.92 o
   6  10  13        0.00       -0.34      0.34 o
   7  10  13       70.54       76.53      1.88 o
   2  11  13       38.58       37.71      1.06 o
   3  11  13      152.08      149.20      2.18 o
   4  11  13        4.02        2.90      0.46 o
   5  11  13        7.23        6.68      0.47 o
  -2  -9  14       55.51       53.16      1.83 o
  -1  -9  14        6.42        8.42      0.78 o
  -4  -8  14       62.19       53.54      1.96 o
  -3  -8  14       79.74       73.53      1.60 o
  -2  -8  14      122.85      116.33      2.50 o
  -1  -8  14        3.19        5.17      0.65 o
   0  -8  14        1.59        0.73      0.36 o
   1  -8  14        2.54        2.74      0.50 o
   2  -8  14       42.66       47.18      3.69 o
  -5  -7  14       10.71        7.80      0.67 o
  -4  -7  14       35.61       37.12      1.58 o
  -3  -7  14       70.12       70.34      1.93 o
  -2  -7  14        8.62       12.06      0.82 o
  -1  -7  14       17.98       20.51      0.99 o
   0  -7  14        2.46        1.71      0.50 o
   1  -7  14       17.69       16.84      1.21 o
   2  -7  14      110.76      112.84      3.52 o
   3  -7  14       38.15       41.30      2.41 o
   4  -7  14        0.51        0.20      0.36 o
  -6  -6  14        0.97        0.32      0.43 o
  -5  -6  14       10.64       10.35      0.80 o
  -4  -6  14       31.02       29.16      1.41 o
  -3  -6  14       25.85       23.05      1.14 o
  -2  -6  14        5.02        4.27      0.55 o
  -1  -6  14       19.52       18.23      1.04 o
   0  -6  14       31.78       31.33      1.34 o
   1  -6  14       62.85       64.52      1.85 o
   2  -6  14       18.15       20.93      2.23 o
   3  -6  14        1.62       -0.40      0.68 o
   4  -6  14       23.77       25.00      1.31 o
   5  -6  14        2.98        3.21      0.66 o
   6  -6  14        0.48       -0.36      0.36 o
  -7  -5  14       75.94       75.85      1.76 o
  -6  -5  14       46.93       51.17      1.63 o
  -5  -5  14        5.89        6.11      0.72 o
  -4  -5  14        6.00        4.72      0.73 o
  -3  -5  14      325.41      349.12      4.46 o
  -2  -5  14        0.18        0.25      0.44 o
  -1  -5  14       33.54       38.69      1.51 o
   0  -5  14        2.00        0.68      0.46 o
   1  -5  14       43.40       47.42      2.01 o
   2  -5  14      245.25      217.53      3.58 o
   3  -5  14       73.50       64.02      3.83 o
   4  -5  14       20.89       16.07      1.75 o
   5  -5  14       30.43       24.84      1.38 o
   6  -5  14       19.64       13.95      1.44 o
   7  -5  14       15.28       18.89      1.32 o
  -7  -4  14        4.59        4.08      0.59 o
  -6  -4  14       26.54       29.62      1.37 o
  -5  -4  14       46.26       50.95      1.97 o
  -4  -4  14       18.88       17.77      1.30 o
  -3  -4  14       32.00       29.91      1.26 o
  -2  -4  14      841.47      868.85      8.01 o
  -1  -4  14        0.04        0.58      0.70 o
   0  -4  14       75.13       80.62      3.11 o
   1  -4  14      251.72      241.93      4.31 o
   2  -4  14       21.99       22.57      1.24 o
   3  -4  14      159.73      155.08      4.48 o
   4  -4  14        9.19       15.39      1.93 o
   5  -4  14       39.47       36.59      2.02 o
   6  -4  14       21.11       22.98      1.52 o
   7  -4  14        2.53        1.40      0.69 o
   8  -4  14        0.17        0.77      0.41 o
  -8  -3  14      121.47      125.90      2.06 o
  -7  -3  14        7.18        4.78      0.68 o
  -6  -3  14        0.58        0.98      0.56 o
  -5  -3  14      335.34      337.14      5.11 o
  -4  -3  14        0.84        2.30      0.67 o
  -3  -3  14      192.27      207.14      4.25 o
  -2  -3  14      107.84      109.34      3.09 o
  -1  -3  14      140.33      144.21      3.47 o
   0  -3  14      235.28      240.04      5.17 o
   1  -3  14      351.73      324.74      4.80 o
   2  -3  14      162.91      161.59      3.39 o
   3  -3  14        2.94        4.44      0.63 o
   4  -3  14       74.42       68.28      2.46 o
   5  -3  14       16.00       16.84      1.16 o
   6  -3  14       39.65       36.70      1.95 o
   7  -3  14       22.52       20.16      1.34 o
   8  -3  14       18.52       17.74      1.05 o
  -8  -2  14        8.75        7.45      0.59 o
  -7  -2  14        2.28        0.43      0.50 o
  -6  -2  14        0.36       -0.22      0.43 o
  -5  -2  14      202.50      194.63      3.28 o
  -4  -2  14      394.23      387.59      6.72 o
  -3  -2  14       45.96       48.82      1.60 o
  -2  -2  14      120.53      110.23      2.57 o
  -1  -2  14        6.31        4.91      0.57 o
   0  -2  14        7.80        6.27      0.47 o
   1  -2  14      122.02      130.55      2.03 o
   2  -2  14       64.62       58.23      1.38 o
   3  -2  14      351.86      314.89      3.82 o
   4  -2  14       43.36       52.77      1.90 o
   5  -2  14        5.27        4.61      0.87 o
   6  -2  14       12.25       15.63      1.49 o
   7  -2  14       59.55       53.95      2.44 o
   8  -2  14       14.36       16.54      1.22 o
   9  -2  14        5.72        2.84      0.45 o
  -8  -1  14        2.15        1.74      0.38 o
  -7  -1  14       22.67       21.62      1.01 o
  -6  -1  14       93.05       94.54      2.41 o
  -5  -1  14        2.71        3.86      0.81 o
  -4  -1  14        3.95        1.64      0.44 o
  -3  -1  14      244.97      247.86      3.85 o
  -2  -1  14      144.58      148.48      4.11 o
  -1  -1  14       44.15       49.70      1.40 o
   0  -1  14       10.89       14.83      0.73 o
   1  -1  14      222.98      229.99      2.78 o
   2  -1  14       80.61       55.33      1.43 o
   3  -1  14      130.18      131.87      2.32 o
   4  -1  14        0.67        1.31      0.52 o
   5  -1  14      146.89      162.82      5.30 o
   6  -1  14      339.14      333.65      7.65 o
   7  -1  14       25.28       21.96      1.36 o
   8  -1  14       38.39       37.61      1.55 o
   9  -1  14       10.95        9.13      0.97 o
  -8   0  14        0.07       -0.11      0.25 o
  -7   0  14        7.01        6.39      0.61 o
  -6   0  14        0.58        0.65      0.49 o
  -5   0  14       24.33       28.90      1.78 o
  -4   0  14       18.28       15.78      1.16 o
  -3   0  14        8.50        8.51      0.78 o
  -2   0  14      145.24      147.47      2.58 o
  -1   0  14       47.19       49.66      1.26 o
   0   0  14      131.38      127.66      2.92 o
   1   0  14       19.20       15.53      0.78 o
   2   0  14      322.37      354.53      3.32 o
   3   0  14       11.78       22.10      0.95 o
   4   0  14        5.82        6.67      0.73 o
   5   0  14     1123.86     1071.93     18.07 o
   6   0  14      461.72      462.30      5.51 o
   7   0  14        0.42        1.10      0.70 o
   8   0  14       16.40       14.42      1.07 o
   9   0  14        0.60        1.51      0.40 o
  10   0  14        0.49        0.58      0.37 o
  -7   1  14       42.94       39.97      1.30 o
  -6   1  14       23.41       22.34      1.91 o
  -5   1  14      101.55       91.84      2.99 o
  -4   1  14       31.19       32.91      1.61 o
  -3   1  14        7.75        9.94      0.78 o
  -2   1  14      189.11      198.02      3.31 o
  -1   1  14      590.95      583.59     14.61 o
   0   1  14        0.17       -0.07      0.35 o
   1   1  14      147.93      164.28      2.43 o
   2   1  14      318.37      335.12      3.32 o
   3   1  14       21.36       16.73      0.69 o
   4   1  14      866.95      859.09      6.62 o
   5   1  14      223.18      250.77      3.36 o
   6   1  14      205.55      218.17      3.70 o
   7   1  14       17.97       20.27      1.45 o
   8   1  14        2.19        1.18      0.49 o
   9   1  14        0.24        0.42      0.36 o
  10   1  14       17.13       16.85      0.94 o
  -7   2  14       75.53       75.78      1.65 o
  -6   2  14       13.52       11.55      1.12 o
  -5   2  14       63.48       54.90      1.79 o
  -4   2  14      195.47      198.28      3.58 o
  -3   2  14        0.54        1.18      0.43 o
  -2   2  14       35.18       43.70      1.91 o
  -1   2  14       14.08       15.22      0.78 o
   0   2  14      298.07      326.81      3.80 o
   1   2  14       93.49       93.88      1.96 o
   2   2  14        0.03       -0.08      0.32 o
   3   2  14      139.92      147.19      2.31 o
   4   2  14      108.55      115.92      1.79 o
   5   2  14      146.09      163.77      2.77 o
   6   2  14       74.17       61.76      1.82 o
   7   2  14       64.74       62.40      2.05 o
   8   2  14       82.25       92.37      2.34 o
   9   2  14        0.11       -0.43      0.47 o
  10   2  14       43.55       42.33      1.31 o
  -7   3  14       75.41       79.46      2.71 o
  -6   3  14      135.59      123.21      2.04 o
  -5   3  14        7.53        7.43      0.57 o
  -4   3  14        1.18        1.25      0.34 o
  -3   3  14        4.05        5.22      0.78 o
  -2   3  14      184.32      184.64      2.99 o
  -1   3  14      106.54      104.82      2.24 o
   0   3  14      271.64      276.25      3.18 o
   1   3  14      355.29      338.42      3.91 o
   2   3  14       36.28       45.23      1.15 o
   3   3  14      277.76      306.22      3.16 o
   4   3  14       12.90       13.64      0.77 o
   5   3  14        0.08        0.41      0.33 o
   6   3  14      369.72      349.18      3.67 o
   7   3  14      253.68      256.99      3.46 o
   8   3  14        0.66        0.96      0.38 o
   9   3  14       75.02       68.27      1.98 o
  10   3  14       64.60       65.82      1.28 o
  -6   4  14        3.25        3.34      0.47 o
  -5   4  14        1.60        1.24      0.40 o
  -4   4  14        8.27        7.03      0.93 o
  -3   4  14       16.83       14.70      1.17 o
  -2   4  14      502.67      529.37      8.53 o
  -1   4  14      253.25      254.26      4.01 o
   0   4  14        5.02        5.92      0.60 o
   1   4  14       31.22       28.44      1.31 o
   2   4  14       41.08       42.15      1.31 o
   3   4  14      290.72      323.59      4.14 o
   4   4  14      422.51      425.91      4.35 o
   5   4  14      132.47      141.38      2.44 o
   6   4  14       33.90       28.34      1.07 o
   7   4  14       24.99       24.46      1.25 o
   8   4  14        7.94        7.81      0.70 o
   9   4  14        2.26        1.59      0.32 o
  10   4  14      211.83      241.04      4.43 o
  -6   5  14        2.46        2.08      0.50 o
  -5   5  14        3.24        1.57      0.36 o
  -4   5  14        0.38        0.53      0.39 o
  -3   5  14        0.39        1.71      0.52 o
  -2   5  14      132.54      130.31      2.71 o
  -1   5  14       34.10       35.86      1.32 o
   0   5  14        1.23        1.74      0.44 o
   1   5  14       90.96       82.67      2.15 o
   2   5  14       12.52       11.64      0.66 o
   3   5  14      156.31      145.93      2.10 o
   4   5  14       31.93       38.89      1.18 o
   5   5  14        2.71        0.99      0.46 o
   6   5  14        3.00        3.74      0.56 o
   7   5  14      160.49      165.95      3.79 o
   8   5  14       38.88       36.69      1.68 o
   9   5  14        2.09        2.35      0.40 o
  10   5  14        1.98        1.78      0.37 o
  -5   6  14       22.66       20.15      1.03 o
  -4   6  14        0.12        0.11      0.33 o
  -3   6  14        3.49        2.39      0.46 o
  -2   6  14        2.12        0.99      0.49 o
  -1   6  14       42.95       44.31      1.26 o
   0   6  14      810.84      826.09      5.70 o
   1   6  14        7.33        7.01      0.57 o
   2   6  14        1.90        2.87      0.47 o
   3   6  14       11.10       10.60      0.65 o
   4   6  14       14.89        8.68      0.59 o
   5   6  14       21.30       22.79      0.90 o
   6   6  14       40.44       32.35      1.46 o
   7   6  14        0.93        0.29      0.45 o
   8   6  14        6.08        5.02      0.69 o
   9   6  14       30.83       34.02      1.32 o
  10   6  14        3.39        3.04      0.56 o
  -4   7  14       69.90       72.60      2.05 o
  -3   7  14       17.21       10.92      0.86 o
  -2   7  14       37.57       41.56      1.45 o
  -1   7  14       56.13       54.70      1.60 o
   0   7  14       44.21       44.97      1.38 o
   1   7  14        0.91        0.68      0.35 o
   2   7  14       17.47       18.90      0.98 o
   3   7  14        0.10        0.24      0.32 o
   4   7  14        0.39        0.84      0.45 o
   5   7  14        3.74        4.82      0.56 o
   6   7  14       77.58       81.09      1.74 o
   7   7  14       13.35       16.26      0.97 o
   8   7  14        0.00        0.12      0.34 o
   9   7  14       33.15       29.93      1.42 o
  -3   8  14       28.74       29.51      1.31 o
  -2   8  14        0.70        1.29      0.28 o
  -1   8  14        0.05        0.19      0.25 o
   0   8  14       54.71       50.32      1.49 o
   1   8  14      129.28      132.71      2.18 o
   2   8  14        0.05       -0.19      0.34 o
   3   8  14      115.90      114.27      2.06 o
   4   8  14      478.01      475.94      4.62 o
   5   8  14       75.80       70.51      1.59 o
   6   8  14        9.04        6.08      0.49 o
   7   8  14        0.01       -0.03      0.25 o
   8   8  14        1.73        2.94      0.42 o
   9   8  14      140.14      140.42      3.17 o
  -2   9  14       72.90       72.42      1.91 o
  -1   9  14       46.90       51.83      1.05 o
   0   9  14        4.75        2.30      0.45 o
   1   9  14       20.26       17.69      0.80 o
   2   9  14        8.65        8.01      0.71 o
   3   9  14       53.78       53.82      1.66 o
   4   9  14       33.06       31.43      0.97 o
   5   9  14       22.26       20.66      0.77 o
   6   9  14        2.02        1.05      0.28 o
   7   9  14       15.28       13.91      0.66 o
   8   9  14        5.69        5.37      0.55 o
   0  10  14        2.21        0.95      0.31 o
   1  10  14        2.61        2.07      0.31 o
   2  10  14        5.67        5.05      0.39 o
   3  10  14        6.29        7.54      0.48 o
   4  10  14       58.14       51.56      1.33 o
   5  10  14        2.23        3.12      0.37 o
   6  10  14        5.26        2.78      0.37 o
  -2  -8  15       54.02       44.72      1.80 o
  -1  -8  15       18.74       20.02      0.92 o
   0  -8  15        2.57        2.56      0.68 o
   1  -8  15       10.48        9.17      1.01 o
  -5  -7  15        5.20        5.26      0.79 o
  -4  -7  15        3.32        7.27      0.67 o
  -3  -7  15       34.19       28.06      1.38 o
  -2  -7  15      202.60      196.85      2.49 o
  -1  -7  15       61.56       63.13      1.53 o
   0  -7  15      135.86      137.56      4.68 o
   1  -7  15        0.93        1.44      0.74 o
   2  -7  15        0.28        0.47      0.62 o
   3  -7  15        5.91        3.99      0.73 o
  -6  -6  15       49.33       59.52      1.36 o
  -5  -6  15        8.94        8.69      0.76 o
  -4  -6  15       12.78       12.17      1.01 o
  -3  -6  15        0.25       -0.12      0.41 o
  -2  -6  15        0.32        0.22      0.36 o
  -1  -6  15       16.79       19.71      1.00 o
   0  -6  15        1.63        2.59      0.49 o
   1  -6  15       68.97       60.26      2.04 o
   2  -6  15        8.09       11.90      1.62 o
   3  -6  15       29.93       22.91      1.99 o
   4  -6  15        0.42       -0.08      0.51 o
  -6  -5  15       17.48       21.53      1.10 o
  -5  -5  15        0.01       -0.13      0.81 o
  -4  -5  15       16.60       17.90      1.16 o
  -3  -5  15        3.45        3.07      0.77 o
  -2  -5  15       78.21       86.42      2.04 o
  -1  -5  15       11.16        7.79      0.91 o
   0  -5  15       41.79       34.58      1.67 o
   1  -5  15       18.44       15.25      1.17 o
   2  -5  15       67.58       75.86      4.18 o
   3  -5  15      144.79      127.60      5.09 o
   4  -5  15        1.16        1.49      0.74 o
   5  -5  15       17.01       14.33      0.93 o
   6  -5  15        3.27        3.62      0.68 o
  -7  -4  15        4.28        6.14      0.54 o
  -6  -4  15        1.97        1.51      0.85 o
  -5  -4  15       37.31       37.20      1.58 o
  -4  -4  15      192.06      199.98      3.84 o
  -3  -4  15        1.49        1.49      0.60 o
  -2  -4  15       79.12       81.33      2.20 o
  -1  -4  15      154.10      144.74      3.34 o
   0  -4  15       49.77       48.56      1.99 o
   1  -4  15        0.18       -0.37      0.61 o
   2  -4  15       15.62       12.62      0.93 o
   3  -4  15       24.11       23.53      2.46 o
   4  -4  15       18.92       16.51      2.25 o
   5  -4  15        0.07        0.26      0.38 o
   6  -4  15       45.62       47.45      2.72 o
   7  -4  15       98.29       92.43      3.17 o
  -7  -3  15      137.13      133.74      2.55 o
  -6  -3  15      245.16      255.22      4.34 o
  -5  -3  15      130.78      137.55      3.61 o
  -4  -3  15       44.11       49.12      2.02 o
  -3  -3  15      119.36      129.29      3.47 o
  -2  -3  15       60.72       53.28      2.52 o
  -1  -3  15      137.92      133.12      3.93 o
   0  -3  15        2.25        1.72      0.54 o
   1  -3  15      321.94      293.25      5.66 o
   2  -3  15        3.03        3.46      0.58 o
   3  -3  15      381.25      348.57      4.90 o
   4  -3  15       21.69       18.25      1.92 o
   5  -3  15      118.58      105.01      3.14 o
   6  -3  15       16.90        9.58      0.96 o
   7  -3  15        1.28        0.83      0.40 o
   8  -3  15        3.04        4.16      0.76 o
  -7  -2  15        0.13        0.07      0.37 o
  -6  -2  15        0.54        0.33      0.33 o
  -5  -2  15       47.01       40.39      1.58 o
  -4  -2  15        5.59        5.42      0.71 o
  -3  -2  15     1015.18     1013.49      8.53 o
  -2  -2  15       76.90       73.33      2.35 o
  -1  -2  15      321.58      336.20      7.22 o
   0  -2  15      620.62      600.70      6.53 o
   1  -2  15      126.76      119.36      2.60 o
   2  -2  15       16.18       13.36      0.84 o
   3  -2  15       12.45       14.57      0.88 o
   4  -2  15        5.72        6.67      0.73 o
   5  -2  15       27.75       22.64      1.73 o
   6  -2  15       16.64       19.45      2.95 o
   7  -2  15        7.73       13.95      1.20 o
   8  -2  15        2.57        2.05      0.50 o
  -7  -1  15       25.99       22.79      0.87 o
  -6  -1  15      111.99      109.08      2.34 o
  -5  -1  15       50.30       50.46      1.81 o
  -4  -1  15      520.51      522.59      7.76 o
  -3  -1  15      343.44      345.91      5.04 o
  -2  -1  15        1.33        1.46      0.44 o
  -1  -1  15      357.59      353.70      5.99 o
   0  -1  15      129.87      132.88      2.67 o
   1  -1  15      472.56      480.98      8.65 o
   2  -1  15      182.75      175.38      4.83 o
   3  -1  15      390.98      394.45      7.85 o
   4  -1  15      209.43      201.86      4.29 o
   5  -1  15        4.88        6.89      0.92 o
   6  -1  15       49.07       50.56      3.68 o
   7  -1  15       53.94       53.54      2.47 o
   8  -1  15       19.14       21.85      1.41 o
   9  -1  15       39.38       38.48      2.87 o
  -7   0  15       71.89       73.29      1.54 o
  -6   0  15       35.66       33.91      1.32 o
  -5   0  15       19.27       16.05      1.07 o
  -4   0  15        2.91        2.31      0.48 o
  -3   0  15       41.82       38.87      1.53 o
  -2   0  15      143.84      144.10      3.63 o
  -1   0  15      111.88      110.32      2.74 o
   0   0  15      151.56      145.52      3.01 o
   1   0  15       21.69       29.59      1.30 o
   2   0  15       45.82       37.37      1.48 o
   3   0  15        5.15        3.28      0.67 o
   4   0  15       17.44       14.96      1.51 o
   5   0  15       43.17       48.64      1.81 o
   6   0  15       43.39       43.10      1.90 o
   7   0  15        0.03        0.17      0.64 o
   8   0  15        3.74        5.80      0.68 o
   9   0  15       15.73       14.99      0.80 o
  -7   1  15        0.05       -0.09      0.25 o
  -6   1  15       66.62       64.10      1.74 o
  -5   1  15        5.37        4.91      0.61 o
  -4   1  15       88.22       95.36      2.54 o
  -3   1  15      347.30      332.87      4.30 o
  -2   1  15       20.91       17.97      0.92 o
  -1   1  15      420.20      452.55      9.85 o
   0   1  15       70.71       64.25      1.96 o
   1   1  15        0.25       -0.08      0.46 o
   2   1  15      121.29      117.30      2.64 o
   3   1  15      476.47      499.41      5.14 o
   4   1  15      278.97      283.04      3.62 o
   5   1  15      951.25      945.88     12.20 o
   6   1  15       14.93       13.62      1.00 o
   7   1  15       14.78       17.87      1.09 o
   8   1  15       37.38       42.62      2.13 o
   9   1  15        2.18        3.42      0.48 o
  -7   2  15       58.28       52.15      2.04 o
  -6   2  15       57.32       55.92      1.48 o
  -5   2  15       66.65       62.47      1.84 o
  -4   2  15        4.15        4.84      0.57 o
  -3   2  15      213.13      203.19      2.87 o
  -2   2  15       20.83       19.42      1.33 o
  -1   2  15       37.33       35.85      1.77 o
   0   2  15      215.42      242.80      4.47 o
   1   2  15      678.22      648.74      6.97 o
   2   2  15       85.47       83.91      2.84 o
   3   2  15      124.57      134.53      2.67 o
   4   2  15      358.30      342.61      4.07 o
   5   2  15      194.87      183.11      2.92 o
   6   2  15        5.96        5.15      0.55 o
   7   2  15      371.65      384.33      5.97 o
   8   2  15       12.47       11.80      0.82 o
   9   2  15       23.06       22.37      1.12 o
  10   2  15        8.44        6.18      0.76 o
  -6   3  15        3.26        5.99      0.84 o
  -5   3  15       65.50       56.96      1.35 o
  -4   3  15        0.63        0.23      0.40 o
  -3   3  15      282.16      278.77      5.62 o
  -2   3  15        0.13       -0.03      0.46 o
  -1   3  15      192.97      184.66      2.96 o
   0   3  15      416.62      413.66      5.99 o
   1   3  15      827.35      856.48      7.38 o
   2   3  15      234.72      240.59      3.68 o
   3   3  15        6.33        4.33      0.68 o
   4   3  15      178.38      185.87      2.84 o
   5   3  15        0.64        0.34      0.36 o
   6   3  15        0.27       -0.23      0.34 o
   7   3  15      145.68      138.83      2.77 o
   8   3  15        8.41        5.19      0.50 o
   9   3  15       10.86       15.00      0.86 o
  10   3  15        4.55        4.48      0.72 o
  -6   4  15        0.96        1.20      0.47 o
  -5   4  15       34.62       31.88      1.09 o
  -4   4  15        0.18        0.41      0.38 o
  -3   4  15        8.15        9.13      0.86 o
  -2   4  15       91.82      104.87      2.84 o
  -1   4  15      240.66      242.69      3.27 o
   0   4  15        8.44        7.95      0.91 o
   1   4  15        6.22        6.54      0.72 o
   2   4  15        0.89        0.29      0.41 o
   3   4  15      633.92      601.75      6.22 o
   4   4  15       13.35       13.92      0.86 o
   5   4  15      103.47       99.05      1.97 o
   6   4  15        2.03        2.96      0.41 o
   7   4  15      106.14      112.02      2.19 o
   8   4  15        0.29       -0.04      0.58 o
   9   4  15      210.03      228.79      4.32 o
  10   4  15        5.75        3.20      0.64 o
  -5   5  15       14.07       20.44      0.73 o
  -4   5  15       21.50       13.82      0.81 o
  -3   5  15      136.65      122.99      2.61 o
  -2   5  15        3.63        1.32      0.48 o
  -1   5  15        0.26        0.14      0.56 o
   0   5  15      203.63      216.32      3.40 o
   1   5  15        8.62        7.69      0.65 o
   2   5  15      387.93      390.22      3.93 o
   3   5  15      116.84      125.73      2.33 o
   4   5  15      143.06      151.02      2.29 o
   5   5  15        0.03       -0.33      0.33 o
   6   5  15      113.52      102.77      2.56 o
   7   5  15        0.65        0.13      0.40 o
   8   5  15       52.11       53.01      1.86 o
   9   5  15       48.60       55.12      1.57 o
  -4   6  15        0.01        0.42      0.22 o
  -3   6  15       38.12       39.24      1.31 o
  -2   6  15        4.96        4.74      0.58 o
  -1   6  15        7.94        7.06      0.65 o
   0   6  15        1.29        1.97      0.51 o
   1   6  15      163.60      153.25      2.41 o
   2   6  15      178.67      187.66      2.92 o
   3   6  15        1.73        1.38      0.44 o
   4   6  15       64.20       64.17      1.56 o
   5   6  15      346.52      325.49      3.58 o
   6   6  15        7.62        4.24      0.59 o
   7   6  15       61.68       63.84      2.16 o
   8   6  15        7.45       10.45      0.70 o
   9   6  15       15.07       14.53      0.94 o
  -4   7  15        0.18        0.56      0.26 o
  -3   7  15      200.19      237.98      3.16 o
  -2   7  15       57.02       44.11      1.68 o
  -1   7  15      138.06      120.45      2.21 o
   0   7  15      164.20      146.53      2.31 o
   1   7  15      126.20      122.79      2.00 o
   2   7  15        1.65        1.55      0.36 o
   3   7  15       15.08       17.35      0.88 o
   4   7  15      353.48      330.26      3.93 o
   5   7  15       34.95       41.00      1.25 o
   6   7  15       33.93       31.37      1.13 o
   7   7  15       23.80       27.22      1.33 o
   8   7  15       39.89       34.20      1.31 o
   9   7  15        5.90        5.46      0.54 o
  -3   8  15       30.35       31.05      1.05 o
  -2   8  15       16.51       17.00      0.69 o
  -1   8  15       83.39       78.69      1.32 o
   0   8  15       65.09       62.72      1.40 o
   1   8  15        9.16        6.61      0.52 o
   2   8  15       19.90       21.17      0.86 o
   3   8  15        6.87        5.36      0.54 o
   4   8  15       13.48       10.62      0.64 o
   5   8  15        0.58        1.94      0.35 o
   6   8  15       97.53       91.97      1.55 o
   7   8  15       25.05       21.21      1.04 o
   8   8  15       23.80       23.55      1.17 o
  -1   9  15       21.35       29.68      1.12 o
   0   9  15       35.14       27.61      0.78 o
   1   9  15        0.01        0.37      0.28 o
   2   9  15       83.83       81.46      1.83 o
   3   9  15        1.58        1.30      0.38 o
   4   9  15       71.42       69.03      1.29 o
   5   9  15       25.41       24.82      0.90 o
   6   9  15       22.82       18.26      0.57 o
   7   9  15       63.74       59.94      1.70 o
   1  10  15        0.01        0.18      0.19 o
   2  10  15       60.69       62.78      1.23 o
   3  10  15      220.17      215.44      2.97 o
   4  10  15       93.78       86.00      1.47 o
   5  10  15       11.29       12.14      0.77 o
  -4  -7  16        0.24        0.30      0.25 o
  -3  -7  16      112.56      119.76      2.34 o
  -2  -7  16       39.29       31.85      2.07 o
  -1  -7  16        0.00        0.00      0.40 o
   0  -7  16        0.35        0.77      0.56 o
   1  -7  16       11.93       12.06      1.28 o
   2  -7  16        0.02        0.66      0.50 o
   3  -7  16        1.66        1.02      0.37 o
  -5  -6  16       23.79       32.47      1.47 o
  -4  -6  16       55.38       60.95      1.86 o
  -3  -6  16        1.65        1.98      0.61 o
  -2  -6  16       11.01        7.65      0.67 o
  -1  -6  16        0.47        0.82      0.42 o
   0  -6  16       49.94       55.74      1.80 o
   1  -6  16       25.61       25.09      2.14 o
   2  -6  16        1.62        3.10      0.92 o
   3  -6  16        0.31        1.20      0.66 o
   4  -6  16        8.30       11.47      1.02 o
  -6  -5  16       31.40       29.15      1.42 o
  -5  -5  16       36.07       37.07      1.47 o
  -4  -5  16       25.32       20.78      1.30 o
  -3  -5  16       47.54       51.35      2.13 o
  -2  -5  16        0.02        0.16      0.42 o
  -1  -5  16       52.55       60.16      1.99 o
   0  -5  16        4.64        2.76      0.62 o
   1  -5  16      147.29      148.67      3.33 o
   2  -5  16       31.77       32.75      2.64 o
   3  -5  16        6.99        3.80      1.03 o
   4  -5  16       17.19       13.50      1.44 o
   5  -5  16       11.68        7.04      0.76 o
  -6  -4  16        2.65        4.29      0.54 o
  -5  -4  16      179.91      172.16      3.45 o
  -4  -4  16       15.05       13.32      1.48 o
  -3  -4  16       59.57       61.92      2.49 o
  -2  -4  16      176.42      192.15      3.50 o
  -1  -4  16      312.33      303.08      4.63 o
   0  -4  16       48.40       46.61      1.89 o
   1  -4  16        2.01        1.39      0.55 o
   2  -4  16       19.23       22.93      1.34 o
   3  -4  16       25.72       26.31      2.47 o
   4  -4  16       59.21       65.53      3.44 o
   5  -4  16        3.54        4.03      0.55 o
   6  -4  16       29.43       28.95      1.78 o
  -6  -3  16      114.76      120.77      4.39 o
  -5  -3  16       10.86       10.63      1.01 o
  -4  -3  16      235.34      238.96      4.69 o
  -3  -3  16       99.58      100.11      3.24 o
  -2  -3  16        0.22        1.98      0.53 o
  -1  -3  16       27.76       22.15      1.83 o
   0  -3  16      354.70      337.16      5.13 o
   1  -3  16        9.67        8.96      0.88 o
   2  -3  16      325.19      283.84      5.58 o
   3  -3  16        1.23        1.12      1.00 o
   4  -3  16       54.90       49.20      3.23 o
   5  -3  16        0.02        0.03      0.29 o
   6  -3  16       43.80       45.71      1.48 o
   7  -3  16       13.40       10.69      0.76 o
  -7  -2  16        3.16        3.60      0.41 o
  -6  -2  16      135.83      139.44      2.91 o
  -5  -2  16       39.69       43.13      1.46 o
  -4  -2  16      255.40      264.93      3.95 o
  -3  -2  16        1.44        2.73      0.60 o
  -2  -2  16      177.37      173.94      3.49 o
  -1  -2  16       72.78       76.73      2.37 o
   0  -2  16       92.46       85.08      2.28 o
   1  -2  16       87.97       74.02      2.04 o
   2  -2  16       66.52       60.92      1.85 o
   3  -2  16        0.31        3.32      0.62 o
   4  -2  16       36.30       31.23      1.92 o
   5  -2  16        0.25        0.51      0.49 o
   6  -2  16       16.83       15.05      1.23 o
   7  -2  16        7.92       10.96      0.97 o
   8  -2  16        2.55        2.19      0.49 o
  -7  -1  16       11.45       12.74      0.68 o
  -6  -1  16       17.23       18.10      0.86 o
  -5  -1  16      195.79      185.59      3.12 o
  -4  -1  16       30.98       26.09      1.32 o
  -3  -1  16       11.80       12.49      1.01 o
  -2  -1  16      156.30      158.49      3.36 o
  -1  -1  16       27.84       33.57      1.56 o
   0  -1  16      254.83      241.84      3.59 o
   1  -1  16        6.64        5.28      0.63 o
   2  -1  16      390.80      360.25      8.91 o
   3  -1  16        7.76        8.95      1.10 o
   4  -1  16       10.35       13.75      1.16 o
   5  -1  16       28.48       25.02      1.51 o
   6  -1  16       65.11       70.83      4.06 o
   7  -1  16      158.75      159.84      3.86 o
   8  -1  16       72.59       81.96      2.35 o
  -6   0  16      274.18      266.22      4.25 o
  -5   0  16       15.17       14.86      0.92 o
  -4   0  16        0.24        0.42      0.45 o
  -3   0  16      229.15      238.87      3.62 o
  -2   0  16       72.11       72.88      2.05 o
  -1   0  16      499.69      485.35      5.67 o
   0   0  16      112.67      113.87      2.98 o
   1   0  16        4.49        8.01      0.92 o
   2   0  16       85.00       79.39      2.59 o
   3   0  16      409.57      377.13      5.65 o
   4   0  16        0.77        2.30      0.61 o
   5   0  16        7.57       17.24      1.31 o
   6   0  16       99.05      111.43      3.73 o
   7   0  16       18.07       16.44      1.39 o
   8   0  16        9.64        9.17      0.71 o
   9   0  16        0.22        0.47      0.42 o
  -6   1  16        3.28        3.46      0.41 o
  -5   1  16       26.51       25.37      1.13 o
  -4   1  16       14.13       14.23      0.96 o
  -3   1  16      882.91      867.21      8.65 o
  -2   1  16        5.21        6.81      0.60 o
  -1   1  16      889.36      895.31     12.05 o
   0   1  16       27.46       28.09      1.57 o
   1   1  16      236.39      224.88      4.34 o
   2   1  16       97.67       88.14      2.79 o
   3   1  16      347.46      331.52      6.84 o
   4   1  16        1.39        4.45      0.59 o
   5   1  16        5.08        3.79      0.52 o
   6   1  16      319.06      303.12      5.27 o
   7   1  16       27.65       30.13      1.98 o
   8   1  16       23.45       23.06      1.19 o
   9   1  16        0.59       -0.19      0.31 o
  -6   2  16       45.53       43.49      1.18 o
  -5   2  16       17.21       17.99      0.88 o
  -4   2  16       58.85       50.04      2.21 o
  -3   2  16       12.80       11.89      1.26 o
  -2   2  16       52.76       52.76      2.30 o
  -1   2  16      176.06      187.27      3.91 o
   0   2  16      362.32      359.52      4.74 o
   1   2  16       14.95       12.79      1.06 o
   2   2  16        2.77        1.83      0.59 o
   3   2  16      292.08      284.91      8.29 o
   4   2  16       38.91       40.20      1.52 o
   5   2  16      645.51      634.26      5.97 o
   6   2  16       33.87       29.64      1.36 o
   7   2  16       41.59       41.41      1.71 o
   8   2  16       12.17        7.90      0.92 o
   9   2  16      140.66      156.96      2.49 o
  -6   3  16      112.77      108.82      2.99 o
  -5   3  16       29.25       28.98      1.75 o
  -4   3  16        8.21        6.15      0.83 o
  -3   3  16       66.50       65.51      2.60 o
  -2   3  16       78.70       84.77      3.12 o
  -1   3  16      545.35      536.94      5.51 o
   0   3  16       65.71       63.68      2.19 o
   1   3  16       51.32       54.74      1.81 o
   2   3  16        0.71        1.32      0.51 o
   3   3  16      535.04      512.70      6.26 o
   4   3  16        0.00       -0.23      0.35 o
   5   3  16       20.88       16.90      0.92 o
   6   3  16        0.03        0.30      0.67 o
   7   3  16      136.65      140.67      2.62 o
   8   3  16        0.05        0.23      0.32 o
   9   3  16       20.33       21.09      1.05 o
  -5   4  16       31.00       32.15      1.53 o
  -4   4  16       14.81       14.07      0.78 o
  -3   4  16       35.75       37.62      1.44 o
  -2   4  16        0.25        0.45      0.52 o
  -1   4  16       36.25       32.06      1.51 o
   0   4  16       55.50       51.43      2.61 o
   1   4  16      185.58      193.03      3.30 o
   2   4  16      122.50      125.03      2.65 o
   3   4  16      540.19      517.30      5.50 o
   4   4  16       29.32       27.79      1.31 o
   5   4  16       55.39       51.01      1.69 o
   6   4  16      100.12      108.18      2.22 o
   7   4  16       26.76       21.74      0.93 o
   8   4  16        3.77        2.69      0.34 o
   9   4  16        9.85        8.88      0.69 o
  -4   5  16       20.31       18.87      0.78 o
  -3   5  16       41.19       38.55      1.33 o
  -2   5  16       84.11       89.28      2.22 o
  -1   5  16      116.01      117.15      2.61 o
   0   5  16       29.30       31.37      1.18 o
   1   5  16      295.16      288.70      4.77 o
   2   5  16      299.87      294.26      3.70 o
   3   5  16        5.84       10.01      0.85 o
   4   5  16      200.24      207.17      2.56 o
   5   5  16      201.43      194.74      3.65 o
   6   5  16        0.77        0.79      0.41 o
   7   5  16        3.28        1.87      0.47 o
   8   5  16       39.49       45.34      1.33 o
   9   5  16       17.27       16.00      1.18 o
  -4   6  16       18.25       16.12      0.66 o
  -3   6  16       27.76       25.80      0.91 o
  -2   6  16        2.05        2.10      0.39 o
  -1   6  16        0.04        0.06      0.33 o
   0   6  16        3.50        2.88      0.42 o
   1   6  16        0.30        0.48      0.40 o
   2   6  16      108.60      114.76      2.20 o
   3   6  16       79.70       86.91      1.89 o
   4   6  16      511.36      516.32      4.80 o
   5   6  16      197.28      189.50      3.71 o
   6   6  16       77.27       76.25      1.99 o
   7   6  16        7.86        7.26      0.61 o
   8   6  16      321.40      353.14      4.07 o
  -3   7  16       12.87       11.47      0.60 o
  -2   7  16       14.09       13.44      0.72 o
  -1   7  16       59.97       61.59      1.82 o
   0   7  16       30.71       26.76      1.10 o
   1   7  16       46.42       43.60      1.11 o
   2   7  16       14.33       17.23      0.74 o
   3   7  16       83.74       83.96      1.73 o
   4   7  16      205.95      196.29      2.59 o
   5   7  16        5.14        6.95      0.52 o
   6   7  16      309.98      286.16      3.84 o
   7   7  16       47.17       41.22      1.47 o
   8   7  16        2.49        2.26      0.35 o
  -2   8  16        0.56        0.35      0.26 o
  -1   8  16       35.48       33.87      0.97 o
   0   8  16       51.73       44.59      1.11 o
   1   8  16      168.29      165.05      2.03 o
   2   8  16        0.41        0.16      0.28 o
   3   8  16       10.82       11.85      0.67 o
   4   8  16       61.34       62.58      1.33 o
   5   8  16      121.66      118.20      1.91 o
   6   8  16       17.13       15.29      0.69 o
   7   8  16       59.88       55.04      1.40 o
   0   9  16        0.84        0.58      0.34 o
   1   9  16        8.57        8.57      0.60 o
   2   9  16        5.14        5.05      0.45 o
   3   9  16       24.79       21.94      0.77 o
   4   9  16        0.03        0.56      0.22 o
   5   9  16       33.09       31.45      0.79 o
   6   9  16       11.15        5.83      0.76 o
   0  -7  17       23.70       26.54      1.46 o
   1  -7  17        0.09        0.42      0.36 o
   2  -7  17        0.87        0.20      0.29 o
  -4  -6  17        0.21        0.72      0.30 o
  -3  -6  17      103.31      108.09      2.33 o
  -2  -6  17        5.44        4.77      0.67 o
  -1  -6  17        7.36        9.71      0.78 o
   0  -6  17        1.10        2.68      0.80 o
   1  -6  17      304.30      323.17      6.52 o
   2  -6  17        0.01       -0.21      0.51 o
   3  -6  17       84.28       80.10      2.72 o
  -5  -5  17        3.84        2.82      0.51 o
  -4  -5  17       10.60        7.12      0.70 o
  -3  -5  17        0.40        0.37      0.47 o
  -2  -5  17       45.98       42.47      1.39 o
  -1  -5  17       10.96       12.60      0.90 o
   0  -5  17        0.16        0.95      0.45 o
   1  -5  17        1.70        2.36      0.52 o
   2  -5  17        5.44        4.42      1.04 o
   3  -5  17        1.72        0.60      0.64 o
   4  -5  17        2.53        0.26      0.39 o
  -5  -4  17       45.11       43.51      1.51 o
  -4  -4  17      215.21      216.04      3.82 o
  -3  -4  17       10.51        8.47      0.94 o
  -2  -4  17        2.79        1.36      0.45 o
  -1  -4  17        2.75        1.69      0.49 o
   0  -4  17        4.73        4.33      0.68 o
   1  -4  17        1.73        0.67      0.53 o
   2  -4  17       87.44       79.27      4.05 o
   3  -4  17       56.37       71.85      3.67 o
   4  -4  17       66.03       63.71      3.06 o
   5  -4  17       81.58       91.57      2.82 o
  -6  -3  17       17.08       18.46      0.85 o
  -5  -3  17       13.96       14.28      1.21 o
  -4  -3  17      208.16      217.20      4.04 o
  -3  -3  17       88.27       98.92      2.96 o
  -2  -3  17        2.91        3.33      0.57 o
  -1  -3  17        0.44       -0.41      0.71 o
   0  -3  17       80.08       81.00      2.35 o
   1  -3  17       32.85       30.41      1.41 o
   2  -3  17       41.61       32.47      1.44 o
   3  -3  17       42.86       39.74      1.99 o
   4  -3  17       47.97       48.90      3.01 o
   5  -3  17        4.48        1.84      0.68 o
   6  -3  17       20.41       18.65      1.28 o
  -6  -2  17        1.54        2.68      0.42 o
  -5  -2  17       67.86       62.85      1.99 o
  -4  -2  17       11.56       12.23      0.83 o
  -3  -2  17       24.42       28.95      1.33 o
  -2  -2  17      103.05       98.59      2.52 o
  -1  -2  17       31.66       34.69      1.56 o
   0  -2  17       48.99       42.38      1.71 o
   1  -2  17       31.44       28.73      1.26 o
   2  -2  17       73.58       68.36      1.87 o
   3  -2  17        5.47       10.86      1.69 o
   4  -2  17      191.15      179.76      6.07 o
   5  -2  17        0.01       -0.58      1.42 o
   6  -2  17      109.26      112.11      2.89 o
   7  -2  17      133.33      148.92      6.86 o
  -6  -1  17       35.86       38.34      2.44 o
  -5  -1  17       18.99       17.86      0.89 o
  -4  -1  17      101.20       95.46      2.23 o
  -3  -1  17       21.58       23.61      1.25 o
  -2  -1  17      196.17      186.73      3.47 o
  -1  -1  17      106.03      106.43      2.66 o
   0  -1  17        0.59        0.32      0.44 o
   1  -1  17      201.46      197.50      4.99 o
   2  -1  17       11.23       11.70      1.35 o
   3  -1  17       75.48       77.48      3.22 o
   4  -1  17      173.47      175.75      4.74 o
   5  -1  17       15.36       12.79      1.25 o
   6  -1  17        0.03       -0.26      0.62 o
   7  -1  17        6.37        4.21      0.66 o
   8  -1  17        1.85        2.52      0.41 o
  -6   0  17        8.63        8.19      0.46 o
  -5   0  17       18.10       18.23      0.88 o
  -4   0  17        7.66        8.78      0.74 o
  -3   0  17      251.21      246.52      3.80 o
  -2   0  17      101.32      104.07      2.56 o
  -1   0  17       54.54       52.33      1.68 o
   0   0  17        1.23        1.45      0.68 o
   1   0  17        3.61        2.85      0.63 o
   2   0  17       95.97       81.58      3.35 o
   3   0  17        0.28        0.72      0.68 o
   4   0  17      165.74      142.52      4.37 o
   5   0  17       45.80       48.80      2.52 o
   6   0  17      160.66      144.16      5.63 o
   7   0  17        4.86        5.65      0.82 o
   8   0  17       58.76       64.25      2.01 o
  -6   1  17       18.03       15.60      0.99 o
  -5   1  17        1.83        1.84      0.35 o
  -4   1  17       16.74       16.87      0.92 o
  -3   1  17       57.23       55.46      1.75 o
  -2   1  17       65.96       63.06      2.62 o
  -1   1  17      121.04      119.71      3.13 o
   0   1  17      217.51      208.74      4.07 o
   1   1  17       32.68       29.39      1.60 o
   2   1  17       99.36       93.26      2.85 o
   3   1  17        0.96        1.92      0.80 o
   4   1  17        0.34        0.11      0.57 o
   5   1  17      365.75      389.73      6.24 o
   6   1  17       24.58       24.84      1.64 o
   7   1  17        3.28        2.44      0.85 o
   8   1  17        4.42        3.91      0.48 o
   9   1  17        6.02        6.74      0.74 o
  -5   2  17        0.00        0.10      0.31 o
  -4   2  17        9.86       10.90      1.55 o
  -3   2  17      162.52      178.86      3.91 o
  -2   2  17      117.90      124.30      3.59 o
  -1   2  17      526.02      549.45      5.60 o
   0   2  17        1.09        1.55      0.50 o
   1   2  17       29.89       29.70      1.51 o
   2   2  17       15.27       13.59      1.18 o
   3   2  17       53.11       50.62      1.72 o
   4   2  17        0.42        0.53      0.51 o
   5   2  17       46.02       33.87      1.48 o
   6   2  17        5.86        8.06      0.73 o
   7   2  17       22.11       18.99      0.98 o
   8   2  17       20.70       19.23      1.22 o
   9   2  17       25.55       25.48      1.00 o
  -5   3  17       23.71       22.32      0.95 o
  -4   3  17       56.38       52.09      1.69 o
  -3   3  17        0.00        0.24      0.47 o
  -2   3  17      155.63      147.73      3.55 o
  -1   3  17       88.65       93.27      2.53 o
   0   3  17      221.62      214.55      3.41 o
   1   3  17       78.79       78.82      2.41 o
   2   3  17     1059.63     1043.11      9.54 o
   3   3  17        0.38        0.03      0.52 o
   4   3  17       78.43       83.85      2.43 o
   5   3  17       22.82       23.97      1.28 o
   6   3  17       83.66       90.61      2.22 o
   7   3  17        2.15        1.42      0.44 o
   8   3  17       11.64       10.43      0.88 o
   9   3  17        8.75        6.98      0.75 o
  -4   4  17       16.87       14.96      0.83 o
  -3   4  17       45.03       38.22      1.59 o
  -2   4  17       15.82       17.99      1.27 o
  -1   4  17       61.29       71.57      2.16 o
   0   4  17        9.60       11.72      0.86 o
   1   4  17        1.71        1.22      0.46 o
   2   4  17      253.09      257.92      3.89 o
   3   4  17       99.58      104.36      2.39 o
   4   4  17        7.11        7.87      0.88 o
   5   4  17      123.31      126.89      2.78 o
   6   4  17        7.70        6.47      0.78 o
   7   4  17        2.08        2.53      0.38 o
   8   4  17        0.16        0.06      0.32 o
   9   4  17      214.07      228.57      4.54 o
  -4   5  17       28.04       33.18      1.84 o
  -3   5  17       55.95       58.59      1.69 o
  -2   5  17       14.49       14.87      0.84 o
  -1   5  17        1.50        1.95      0.48 o
   0   5  17        8.91       10.60      0.74 o
   1   5  17       12.66       14.86      0.85 o
   2   5  17      107.67      104.45      2.35 o
   3   5  17       28.01       23.58      1.14 o
   4   5  17      301.38      291.28      5.01 o
   5   5  17        4.06        3.73      0.54 o
   6   5  17        0.23        0.47      0.32 o
   7   5  17       13.04       12.69      0.71 o
   8   5  17       26.20       27.23      1.06 o
  -3   6  17        9.12        8.96      0.60 o
  -2   6  17        6.07        4.79      0.40 o
  -1   6  17        0.03       -0.08      0.29 o
   0   6  17        6.74        6.86      0.49 o
   1   6  17        0.30        0.20      0.32 o
   2   6  17       14.45       15.86      0.89 o
   3   6  17        0.83        0.78      0.43 o
   4   6  17       32.36       35.45      1.24 o
   5   6  17       14.96       13.52      0.85 o
   6   6  17       95.01      102.81      2.27 o
   7   6  17       67.12       65.49      1.44 o
   8   6  17       15.58       15.61      0.94 o
  -2   7  17       68.16       55.56      2.62 o
  -1   7  17        0.32        0.70      0.34 o
   0   7  17      128.27      118.59      1.90 o
   1   7  17       35.73       27.78      0.90 o
   2   7  17        0.01        0.14      0.38 o
   3   7  17        2.33        1.14      0.33 o
   4   7  17       54.33       50.67      1.20 o
   5   7  17        0.32       -0.20      0.29 o
   6   7  17        5.10        4.18      0.44 o
   7   7  17        0.15       -0.12      0.48 o
  -1   8  17        0.20       -0.47      0.47 o
   0   8  17       28.94       23.24      0.74 o
   1   8  17       54.76       42.73      1.15 o
   2   8  17       89.18       87.54      2.05 o
   3   8  17       55.93       55.07      1.09 o
   4   8  17        0.18        0.47      0.20 o
   5   8  17       25.44       21.03      0.71 o
   6   8  17        0.20        0.10      0.20 o
   1   9  17       74.31       78.06      2.40 o
   2   9  17       63.33       66.51      1.41 o
   3   9  17        8.60        9.01      0.47 o
   4   9  17       21.16       22.10      0.80 o
  -2  -6  18        7.11        6.47      0.57 o
  -1  -6  18       62.35       66.36      1.98 o
   0  -6  18       44.98       52.82      2.11 o
   1  -6  18        0.00        0.00      0.42 o
   2  -6  18        0.11        0.11      0.36 o
  -4  -5  18        3.10        4.92      0.48 o
  -3  -5  18       19.91       21.81      1.07 o
  -2  -5  18        8.70       10.31      0.86 o
  -1  -5  18       28.94       32.11      1.15 o
   0  -5  18       14.46       11.69      0.78 o
   1  -5  18        7.01        9.30      1.22 o
   2  -5  18        1.96        2.23      0.72 o
   3  -5  18      123.87      136.27      3.75 o
   4  -5  18        6.93        5.16      0.60 o
  -4  -4  18        7.70        8.72      0.70 o
  -3  -4  18        0.04       -0.18      0.48 o
  -2  -4  18       17.06       13.82      1.07 o
  -1  -4  18        7.22        6.12      0.65 o
   0  -4  18       22.60       25.53      1.20 o
   1  -4  18        0.52        0.19      0.41 o
   2  -4  18       10.06        7.15      1.27 o
   3  -4  18        5.01        2.85      0.87 o
   4  -4  18        0.01       -0.46      0.50 o
  -5  -3  18        3.35        3.19      0.44 o
  -4  -3  18        0.00       -0.40      0.43 o
  -3  -3  18       17.68       17.92      1.17 o
  -2  -3  18        0.37       -0.20      0.57 o
  -1  -3  18        3.36        0.99      0.40 o
   0  -3  18        2.62        2.37      0.56 o
   1  -3  18       72.09       78.41      1.80 o
   2  -3  18       50.95       60.22      2.26 o
   3  -3  18       32.77       26.66      2.25 o
   4  -3  18       10.06       12.28      1.42 o
   5  -3  18       65.32       67.12      1.77 o
  -5  -2  18       22.69       23.79      1.01 o
  -4  -2  18       65.92       64.87      1.98 o
  -3  -2  18       97.49      102.06      2.14 o
  -2  -2  18      156.56      151.87      2.80 o
  -1  -2  18       98.37       98.65      2.36 o
   0  -2  18       41.41       39.26      1.81 o
   1  -2  18      121.50      109.84      2.46 o
   2  -2  18       14.11       17.69      1.01 o
   3  -2  18        3.38        3.03      1.00 o
   4  -2  18       31.42       29.86      2.36 o
   5  -2  18        0.46        0.42      0.47 o
   6  -2  18       51.24       65.61      1.79 o
  -5  -1  18      123.93      115.23      2.12 o
  -4  -1  18       20.18       14.98      0.81 o
  -3  -1  18        0.02        0.39      0.36 o
  -2  -1  18        8.65        8.57      0.74 o
  -1  -1  18       35.72       30.48      1.37 o
   0  -1  18      108.63      108.84      2.37 o
   1  -1  18      100.83       89.13      3.22 o
   2  -1  18        7.18        6.98      1.04 o
   3  -1  18       17.16       17.42      1.51 o
   4  -1  18      285.24      306.02      5.20 o
   5  -1  18      189.79      178.06      5.41 o
   6  -1  18       83.74       80.55      3.93 o
   7  -1  18        4.26        4.53      0.55 o
  -5   0  18       35.30       40.79      1.21 o
  -4   0  18       13.97       12.86      0.74 o
  -3   0  18       26.12       22.79      1.07 o
  -2   0  18      116.83      127.65      2.58 o
  -1   0  18       54.53       57.39      3.60 o
   0   0  18       11.79        8.71      1.09 o
   1   0  18        0.02       -0.13      0.58 o
   2   0  18        1.50        0.91      0.59 o
   3   0  18       11.46       11.11      1.13 o
   4   0  18       54.14       50.76      2.53 o
   5   0  18       46.27       44.34      1.80 o
   6   0  18        5.43        6.06      1.22 o
   7   0  18       15.54       19.67      1.29 o
   8   0  18       15.24       16.20      0.83 o
  -5   1  18       29.86       29.67      1.42 o
  -4   1  18       24.22       19.58      1.72 o
  -3   1  18        1.51       -0.06      0.39 o
  -2   1  18      297.87      295.54      5.13 o
  -1   1  18       33.40       30.18      3.81 o
   0   1  18       80.01       77.12      2.21 o
   1   1  18       40.58       42.24      1.84 o
   2   1  18        3.32        2.13      0.77 o
   3   1  18        2.13        1.15      0.68 o
   4   1  18        0.73        1.42      0.59 o
   5   1  18       25.28       33.43      1.54 o
   6   1  18      556.56      560.26      7.38 o
   7   1  18        8.70        9.96      0.94 o
   8   1  18        0.93        0.54      0.32 o
  -5   2  18        0.63        0.44      0.34 o
  -4   2  18        0.77        0.31      0.34 o
  -3   2  18       80.59       88.86      2.41 o
  -2   2  18        7.50        8.59      1.60 o
  -1   2  18       12.94       12.34      1.16 o
   0   2  18       32.18       33.27      1.51 o
   1   2  18        1.10        0.64      0.47 o
   2   2  18      587.98      555.88      6.73 o
   3   2  18       80.32       80.32      2.30 o
   4   2  18        0.93       -0.13      0.44 o
   5   2  18       40.94       32.16      1.33 o
   6   2  18        0.02        0.45      0.71 o
   7   2  18        0.01       -0.12      0.30 o
   8   2  18        4.66        4.80      0.43 o
  -4   3  18      203.45      209.12      3.39 o
  -3   3  18        0.45       -0.12      0.44 o
  -2   3  18      254.97      266.62      5.11 o
  -1   3  18       30.68       23.72      1.50 o
   0   3  18       82.25       77.16      2.27 o
   1   3  18       11.59       12.09      0.98 o
   2   3  18        0.00        0.51      0.48 o
   3   3  18       72.06       78.96      2.30 o
   4   3  18       30.00       40.49      1.86 o
   5   3  18       24.43       21.28      1.12 o
   6   3  18        3.48        3.06      0.53 o
   7   3  18       48.10       52.97      1.20 o
   8   3  18        0.19        0.21      0.27 o
  -4   4  18       18.89       21.95      0.84 o
  -3   4  18        0.47        0.68      0.47 o
  -2   4  18      107.47      100.92      2.16 o
  -1   4  18      260.08      283.55      4.20 o
   0   4  18       76.25       66.08      1.73 o
   1   4  18        9.20        9.77      0.86 o
   2   4  18       41.67       44.14      1.55 o
   3   4  18       38.74       39.28      1.43 o
   4   4  18       54.17       53.32      1.79 o
   5   4  18        3.30        1.95      0.47 o
   6   4  18        7.52        7.47      0.79 o
   7   4  18       47.29       52.95      1.26 o
   8   4  18       18.15       24.62      1.61 o
  -3   5  18       31.14       32.58      1.06 o
  -2   5  18        1.00        1.68      0.37 o
  -1   5  18       47.51       52.13      1.59 o
   0   5  18       37.01       42.65      1.30 o
   1   5  18      210.05      208.92      5.55 o
   2   5  18       17.83       21.72      1.05 o
   3   5  18       12.72       11.13      0.68 o
   4   5  18        1.38        0.53      0.37 o
   5   5  18        4.10        6.45      0.61 o
   6   5  18        0.53        0.59      0.35 o
   7   5  18       19.08       20.18      0.90 o
   8   5  18        4.82        3.10      0.55 o
  -2   6  18        4.15        3.92      0.49 o
  -1   6  18       14.42       14.24      0.91 o
   0   6  18       84.63       91.15      2.71 o
   1   6  18        1.30        0.93      0.44 o
   2   6  18       73.02       80.45      2.03 o
   3   6  18       34.50       31.98      1.29 o
   4   6  18       40.35       37.82      1.32 o
   5   6  18        5.06        4.63      0.60 o
   6   6  18        0.07        0.09      0.33 o
   7   6  18        0.37        0.38      0.32 o
  -1   7  18        1.46        1.89      0.76 o
   0   7  18       37.04       31.80      2.27 o
   1   7  18      258.36      238.05      2.49 o
   2   7  18       89.83       95.08      2.26 o
   3   7  18       31.88       28.00      1.06 o
   4   7  18       45.80       45.96      1.30 o
   5   7  18        1.91        0.98      0.33 o
   6   7  18       26.47       24.37      1.04 o
   7   7  18        1.15        0.37      0.22 o
   1   8  18      118.08      109.87      5.55 o
   2   8  18        2.51        5.29      0.76 o
   3   8  18       15.06       17.56      0.84 o
   4   8  18       16.70       12.36      0.56 o
   5   8  18       28.12       33.36      0.98 o
  -2  -5  19        7.19        6.00      0.52 o
   0  -5  19       12.68       14.15      1.12 o
   1  -5  19        2.37        2.13      0.58 o
   2  -5  19       20.78       26.98      1.53 o
  -3  -4  19        1.67        2.00      0.39 o
  -2  -4  19        0.52        0.18      0.38 o
  -1  -4  19      418.05      409.33      3.79 o
   0  -4  19        0.05        0.76      0.35 o
   1  -4  19       16.27       10.72      1.27 o
   2  -4  19       98.94      106.37      3.69 o
   3  -4  19      108.08      129.99      3.70 o
   4  -4  19        0.75        1.35      0.42 o
  -4  -3  19        6.86        8.55      0.55 o
  -3  -3  19        5.26        3.03      0.48 o
  -2  -3  19       19.41       19.68      1.11 o
  -1  -3  19        2.98        4.12      0.51 o
   0  -3  19       24.29       25.69      1.11 o
   1  -3  19        0.38        0.51      0.36 o
   2  -3  19        0.36        0.20      0.32 o
   3  -3  19       93.47       76.17      3.31 o
   4  -3  19        1.29        0.91      0.83 o
  -4  -2  19        0.75        0.21      0.29 o
  -3  -2  19       31.00       33.32      1.31 o
  -2  -2  19       89.12      102.23      1.98 o
  -1  -2  19      137.93      130.94      2.07 o
   0  -2  19      116.70      110.17      2.28 o
   1  -2  19       51.49       46.31      1.42 o
   2  -2  19      157.45      132.17      4.54 o
   3  -2  19        1.15        2.67      0.56 o
   4  -2  19       17.63       22.33      1.84 o
   5  -2  19       88.55       87.31      2.07 o
  -4  -1  19        9.27        9.03      0.48 o
  -3  -1  19       78.95       78.64      1.62 o
  -2  -1  19        2.15        2.37      0.43 o
  -1  -1  19        1.87        1.78      0.41 o
   0  -1  19       25.30       22.54      2.10 o
   1  -1  19        0.48        0.99      0.52 o
   2  -1  19      119.77      133.56      4.20 o
   3  -1  19        1.51        2.41      0.88 o
   4  -1  19       35.08       43.64      2.76 o
   5  -1  19       18.97       16.91      0.99 o
   6  -1  19        1.98        2.29      0.60 o
  -4   0  19       26.76       22.74      2.15 o
  -3   0  19       28.54       25.16      3.33 o
  -2   0  19       21.66       21.16      1.58 o
  -1   0  19       26.47       33.11      2.03 o
   0   0  19        0.11       -0.33      0.42 o
   1   0  19       24.59       21.24      1.55 o
   2   0  19       49.08       45.81      2.28 o
   3   0  19       35.41       33.61      2.20 o
   4   0  19      179.47      152.86      7.83 o
   5   0  19        0.15        0.42      0.52 o
   6   0  19      156.04      198.58      5.89 o
   7   0  19       20.98       23.10      1.03 o
  -4   1  19        0.57        1.16      0.48 o
  -3   1  19      109.10      108.05      8.00 o
  -2   1  19        0.83        0.82      0.68 o
  -1   1  19      233.06      243.48      3.97 o
   0   1  19       43.36       40.24      1.57 o
   1   1  19       24.71       22.82      1.63 o
   2   1  19       12.86       13.98      1.34 o
   3   1  19       17.38       18.37      1.84 o
   4   1  19        9.28        9.15      1.01 o
   5   1  19       90.27       82.70      3.79 o
   6   1  19        0.82       -0.05      0.56 o
   7   1  19      152.85      140.60      5.27 o
  -4   2  19        4.32        4.01      0.60 o
  -3   2  19       72.15       76.08      1.83 o
  -2   2  19      106.55      107.37      2.55 o
  -1   2  19        9.26        7.82      0.85 o
   0   2  19        0.60       -0.43      0.55 o
   1   2  19       18.76       14.40      1.03 o
   2   2  19      143.54      163.44      3.84 o
   3   2  19       30.54       33.10      1.70 o
   4   2  19        8.22        6.27      0.78 o
   5   2  19       13.62       10.54      0.71 o
   6   2  19      117.54      102.19      2.60 o
   7   2  19        7.68        3.52      0.55 o
  -4   3  19        7.16        8.30      0.64 o
  -3   3  19       39.48       38.47      1.28 o
  -2   3  19       53.80       51.09      1.74 o
  -1   3  19        7.31        8.59      0.85 o
   0   3  19        5.88        7.51      0.70 o
   1   3  19       17.32       16.29      0.85 o
   2   3  19        1.62        1.14      0.40 o
   3   3  19       15.56       20.95      1.11 o
   4   3  19       18.46       22.46      1.10 o
   5   3  19      134.00      138.91      2.46 o
   6   3  19       50.70       50.56      1.53 o
   7   3  19        4.17        2.53      0.47 o
  -3   4  19       21.42       22.31      0.85 o
  -2   4  19      122.45      131.77      2.20 o
  -1   4  19       25.31       26.30      1.18 o
   0   4  19        8.66        8.10      0.65 o
   1   4  19      213.97      198.33      3.49 o
   2   4  19       55.65       56.91      1.41 o
   3   4  19       93.41       94.69      2.21 o
   4   4  19        0.40        0.04      0.37 o
   5   4  19      139.00      145.95      2.47 o
   6   4  19        2.52        2.49      0.35 o
   7   4  19      122.26      117.77      2.39 o
  -2   5  19       32.26       28.51      0.97 o
  -1   5  19        7.17        6.62      0.54 o
   0   5  19       54.38       55.23      2.06 o
   1   5  19      131.59      144.57      5.07 o
   2   5  19       64.57       73.04      1.73 o
   3   5  19        7.59        7.83      0.61 o
   4   5  19       36.94       32.23      1.16 o
   5   5  19        4.09        3.29      0.50 o
   6   5  19        4.95        6.19      0.57 o
   7   5  19        2.13        2.91      0.34 o
  -1   6  19        4.45        3.80      0.78 o
   0   6  19        4.04        5.91      0.54 o
   1   6  19        3.07        3.69      0.45 o
   2   6  19       28.98       28.42      0.96 o
   3   6  19        2.56        2.63      0.40 o
   4   6  19       15.34       16.98      0.98 o
   5   6  19       18.61       14.92      0.86 o
   6   6  19        0.01       -0.06      0.28 o
   0   7  19        5.18        4.76      0.50 o
   1   7  19       26.74       20.87      0.98 o
   2   7  19      113.98      108.37      1.68 o
   3   7  19       46.41       51.28      1.18 o
   4   7  19        1.19        1.63      0.39 o
   5   7  19        4.71        5.57      0.47 o
   0  -4  20        7.83        9.73      0.86 o
   1  -4  20        0.23        1.46      0.49 o
   2  -4  20        8.23        9.02      0.90 o
  -2  -3  20       32.78       29.90      0.96 o
  -1  -3  20       29.73       25.43      0.79 o
   0  -3  20       17.88       15.73      1.30 o
   1  -3  20        0.53        0.25      0.46 o
   2  -3  20      163.49      180.77      4.55 o
   3  -3  20       32.72       36.22      1.90 o
   4  -3  20        8.89        6.24      0.65 o
  -2  -2  20      135.34      130.31      2.07 o
  -1  -2  20        5.04        4.15      0.34 o
   0  -2  20      104.48       91.87      2.26 o
   1  -2  20      177.18      169.19      3.23 o
   2  -2  20        6.71       10.88      0.87 o
   3  -2  20        0.31        0.55      0.61 o
   4  -2  20        3.94        5.34      0.83 o
  -2  -1  20       45.93       53.15      2.27 o
  -1  -1  20        3.25        2.37      0.47 o
   0  -1  20        3.66        3.35      0.90 o
   1  -1  20        9.77        6.20      1.09 o
   2  -1  20        0.29        0.64      0.56 o
   3  -1  20        0.03       -0.56      0.56 o
   4  -1  20       99.01      104.58      3.60 o
   5  -1  20       71.15       64.14      2.92 o
  -3   0  20        0.91        0.31      0.34 o
  -2   0  20      212.06      205.65      5.62 o
  -1   0  20       84.36       87.85      3.58 o
   0   0  20        0.45        0.40      0.71 o
   1   0  20        8.26        7.34      0.85 o
   2   0  20        1.11        1.02      0.55 o
   3   0  20        6.87        5.94      0.67 o
   4   0  20       24.08       20.26      1.81 o
   5   0  20       41.57       57.25      1.62 o
   6   0  20        9.89        8.47      0.98 o
  -3   1  20       15.46       13.62      0.93 o
  -2   1  20       26.49       26.52      1.49 o
  -1   1  20        4.80        5.13      0.80 o
   0   1  20        5.37        6.97      1.29 o
   1   1  20        0.52        0.97      0.51 o
   2   1  20        0.68        0.71      0.48 o
   3   1  20        4.13        3.85      0.61 o
   4   1  20       67.32       59.87      1.77 o
   5   1  20       10.48       10.26      1.17 o
   6   1  20       72.18       82.21      4.87 o
  -3   2  20        2.17        3.52      0.70 o
  -2   2  20      133.90      139.26      3.20 o
  -1   2  20       37.26       32.40      1.27 o
   0   2  20       40.39       37.63      1.45 o
   1   2  20        2.09        1.62      0.55 o
   2   2  20        4.52        3.46      0.63 o
   3   2  20       54.73       51.55      2.10 o
   4   2  20        3.78        1.60      0.40 o
   5   2  20       99.46      110.90      3.26 o
   6   2  20        0.10        0.79      0.37 o
  -2   3  20        0.83        1.27      0.29 o
  -1   3  20       65.07       65.23      1.76 o
   0   3  20       16.59       14.80      0.88 o
   1   3  20       55.54       64.33      2.39 o
   2   3  20       45.77       43.63      2.84 o
   3   3  20      139.25      132.61      2.78 o
   4   3  20       19.80       18.06      0.85 o
   5   3  20       66.15       69.77      1.47 o
   6   3  20       63.80       64.98      1.51 o
  -2   4  20        5.84        5.76      0.44 o
  -1   4  20       65.86       74.83      1.52 o
   0   4  20       18.88       19.84      0.91 o
   1   4  20      364.92      368.76     11.06 o
   2   4  20        0.19        0.42      0.37 o
   3   4  20       24.28       18.68      0.88 o
   4   4  20        2.07        2.21      0.37 o
   5   4  20       19.35       19.05      0.92 o
   6   4  20       20.64       21.87      0.83 o
  -1   5  20       39.32       45.14      1.62 o
   0   5  20       46.84       47.06      1.11 o
   1   5  20        8.26        8.25      0.51 o
   2   5  20       38.11       41.05      0.99 o
   3   5  20        8.63        6.18      0.48 o
   4   5  20        7.90        5.26      0.55 o
   5   5  20       31.94       27.93      1.05 o
   6   5  20       10.44       10.31      0.98 o
   1   6  20        0.35        0.90      1.20 o
   2   6  20       30.82       29.94      0.85 o
   3   6  20        7.88        9.39      0.61 o
   4   6  20       16.25       18.09      0.91 o
   5   6  20       13.41       13.89      0.65 o
   1  -3  21       22.66       20.85      1.17 o
   2  -3  21        4.60        4.24      0.58 o
   0  -2  21        0.92        0.82      0.36 o
   1  -2  21       13.96       13.85      1.17 o
   2  -2  21        0.34        2.41      0.62 o
   3  -2  21        1.02        0.65      0.40 o
  -1  -1  21        0.26        0.94      0.38 o
   0  -1  21        6.03        7.16      0.54 o
   1  -1  21       73.83       79.89      1.65 o
   2  -1  21        3.40        0.95      0.34 o
   3  -1  21       14.65       14.75      1.30 o
   4  -1  21        1.44        0.87      0.40 o
  -1   0  21       56.67       52.57      2.24 o
   0   0  21      128.06      142.45      4.02 o
   1   0  21        3.14        3.53      0.66 o
   2   0  21       25.83       29.81      1.39 o
   3   0  21        1.65        0.07      0.55 o
   4   0  21       31.78       36.27      1.87 o
   5   0  21        9.31        8.55      0.90 o
  -2   1  21       12.63       13.28      1.05 o
  -1   1  21       18.27       17.33      1.42 o
   0   1  21        9.89       13.90      1.17 o
   1   1  21       19.03       21.18      1.40 o
   2   1  21        0.32        0.30      0.35 o
   3   1  21       10.44       10.26      0.72 o
   4   1  21        0.46        0.64      0.49 o
   5   1  21        2.25        3.13      0.50 o
  -2   2  21       31.12       28.69      1.13 o
  -1   2  21        0.14        0.25      0.43 o
   0   2  21       51.35       49.19      2.00 o
   1   2  21       31.97       36.47      1.32 o
   2   2  21      147.42      165.58      3.33 o
   3   2  21        0.00        0.82      0.40 o
   4   2  21        1.14        0.45      0.38 o
   5   2  21       37.79       31.59      1.56 o
  -1   3  21        9.44        8.16      0.70 o
   0   3  21       43.23       43.88      1.72 o
   1   3  21       15.76       13.31      0.98 o
   2   3  21        9.34       10.87      0.77 o
   3   3  21        2.41        2.14      0.40 o
   4   3  21        0.41        0.66      0.29 o
   5   3  21       73.35       79.01      1.97 o
   0   4  21       65.81       65.43      2.41 o
   1   4  21        7.02        8.80      0.94 o
   2   4  21       38.89       33.33      1.30 o
   3   4  21      107.54      113.58      3.56 o
   4   4  21       74.98       91.00      3.32 o
   5   4  21       20.06       24.83      1.01 o
   2   5  21       19.44       17.72      0.89 o
   3   5  21        1.18        1.03      0.34 o
   4   5  21        5.76        7.96      0.63 o
   1   0  22        7.30       10.91      0.63 o
   2   0  22        0.14       -0.30      0.39 o
   3   0  22       34.59       35.68      1.57 o
   0   1  22       39.09       46.18      1.37 o
   1   1  22       43.59       45.57      1.53 o
   2   1  22       16.05       16.97      1.26 o
   3   1  22        2.58        2.25      0.51 o
   0   2  22       29.41       30.57      1.11 o
   1   2  22       49.23       53.86      1.57 o
   2   2  22       20.17       25.25      1.07 o
   3   2  22        9.25       12.76      1.05 o
   1   3  22       63.40       63.21      2.32 o
   2   3  22       58.58       60.05      2.29 o
 
